# Supplementary material for: 4-Chloro-N-methyl­benzamide
Source: Acta Crystallogr Sect E Struct Rep Online. 2012 Mar 3;68(Pt 4):o937. doi: 10.1107/S1600536812008641 (PMC3343919; doi:10.1107/S1600536812008641)
Supplement: Supplementary file 2 [file e-68-0o937-Isup2.hkl]

# 
# h,k,l, Fc-squared, Fo-squared, sigma(Fo-squared) and status flag 
# 
data_I
_shelx_title ' X in P-1' 
_shelx_refln_list_code          4 
_shelx_F_calc_maximum      201.82 
_exptl_crystal_F_000       352.00 
_reflns_d_resolution_high  0.8294 
 
loop_ 
 _symmetry_equiv_pos_as_xyz 
 'x, y, z' 
 '-x, -y, -z' 
 
_cell_length_a     3.9420 
_cell_length_b     9.2250 
_cell_length_c    21.8640 
_cell_angle_alpha  96.460 
_cell_angle_beta   90.340 
_cell_angle_gamma  90.990 
 
_shelx_F_squared_multiplier     1.000 
 
loop_ 
 _refln_index_h 
 _refln_index_k 
 _refln_index_l 
 _refln_F_squared_calc 
 _refln_F_squared_meas 
 _refln_F_squared_sigma 
 _refln_observed_status 
   1   0   0     2630.36     2332.02     58.93 o 
   2   0   0       44.71       39.48      5.32 o 
   3   0   0       36.62       35.62      7.18 o 
   4   0   0        9.36       12.72      7.69 o 
  -4   1   0        2.35        1.96      2.88 o 
  -3   1   0       14.33       11.35      2.20 o 
  -2   1   0        6.34        2.79      1.50 o 
  -1   1   0       27.90       30.87      2.99 o 
   0   1   0        3.72        3.79      1.10 o 
   1   1   0     1055.00     1130.40     19.52 o 
   2   1   0       12.80       15.67      4.50 o 
   3   1   0       37.27       53.52      9.76 o 
   4   1   0        6.81        8.00      2.30 o 
  -4   2   0        0.35        0.00      3.02 o 
  -3   2   0        5.15        3.24      2.21 o 
  -2   2   0      601.55      590.22      6.05 o 
  -1   2   0       58.25       61.10      3.11 o 
   0   2   0     8824.94     8649.39    123.51 o 
   1   2   0      625.60      606.19     12.57 o 
   2   2   0      436.12      494.59     21.44 o 
   3   2   0        5.56       15.42      6.77 o 
   4   2   0        1.08        1.61      0.51 o 
  -4   3   0        1.19        0.99      2.63 o 
  -3   3   0       29.45       29.04      2.96 o 
  -2   3   0       87.05       80.93      2.95 o 
  -1   3   0      474.00      490.77      7.05 o 
   0   3   0        4.95        6.79      2.12 o 
   1   3   0        2.28        2.59      0.71 o 
   2   3   0        0.02        9.66      4.93 o 
   3   3   0        0.82        1.43      6.61 o 
   4   3   0        2.55       17.17      8.63 o 
  -4   4   0        0.01        1.82      3.56 o 
  -3   4   0       36.06       34.01      3.46 o 
  -2   4   0       71.80       55.63      3.90 o 
  -1   4   0      779.40      833.94     13.40 o 
   0   4   0     1183.18     1304.37     15.14 o 
   1   4   0      247.54      280.65      9.41 o 
   2   4   0       54.40       46.92      6.74 o 
   3   4   0       14.41       14.63      7.40 o 
   4   4   0        0.14        6.83      8.72 o 
  -4   5   0        0.35        1.66      3.20 o 
  -3   5   0       16.47       12.97      3.84 o 
  -2   5   0        5.26        6.22      1.44 o 
  -1   5   0      125.41      128.12      9.02 o 
   0   5   0        9.87       10.80      3.23 o 
   1   5   0      527.26      436.51     12.54 o 
   2   5   0      160.06      179.77      9.52 o 
   3   5   0       87.37       98.28     11.04 o 
   4   5   0        1.46        7.13      7.42 o 
  -4   6   0        0.02        8.22      4.45 o 
  -3   6   0       10.64        3.83      5.22 o 
  -2   6   0      107.19      140.73      8.14 o 
  -1   6   0      156.14      154.63      8.77 o 
   0   6   0        3.85        1.13      3.59 o 
   1   6   0       19.20       29.08      5.27 o 
   2   6   0      116.27       93.64      9.07 o 
   3   6   0       28.52       44.41      8.13 o 
  -3   7   0        4.62       12.49      6.48 o 
  -2   7   0       75.66       80.56      7.47 o 
  -1   7   0      355.57      278.20     12.79 o 
   0   7   0        4.10        1.55      2.52 o 
   1   7   0        0.02        0.17      6.56 o 
   2   7   0       14.03        1.52      7.29 o 
   3   7   0       65.45       82.66     10.86 o 
  -3   8   0        0.09        4.48      5.47 o 
  -2   8   0       72.76       78.19      9.86 o 
  -1   8   0       81.95       76.69      8.36 o 
   0   8   0       15.59       15.92      3.08 o 
   1   8   0        9.84       10.89      3.20 o 
   2   8   0       33.89       48.97      9.09 o 
   3   8   0        0.08        7.26      7.26 o 
  -2   9   0        0.09        2.54      6.13 o 
  -1   9   0       18.06        8.73      5.03 o 
   0   9   0        0.04        1.02      2.59 o 
   1   9   0        0.09        6.27      3.87 o 
   2   9   0        0.05        1.43      6.13 o 
  -2  10   0       21.57       24.00      6.96 o 
  -1  10   0        4.70       13.19      4.36 o 
   0  10   0        1.37        0.71      2.54 o 
   1  10   0       12.44        5.47      4.26 o 
   0  11   0        0.71       11.92     11.92 o 
   0 -11   1        3.95        4.66      7.44 o 
  -1 -10   1        8.66       10.20      5.32 o 
   0 -10   1       48.80       36.78      8.48 o 
   1 -10   1        0.01        8.46      5.61 o 
   2 -10   1        4.91        8.98     10.51 o 
  -2  -9   1        0.97        5.99      3.57 o 
  -1  -9   1       73.14       77.35     10.02 o 
   0  -9   1        0.42        0.82      4.54 o 
   1  -9   1       45.35       37.56      6.17 o 
   2  -9   1       27.47       26.39      7.69 o 
  -3  -8   1        1.55        3.85      3.85 o 
  -2  -8   1       15.87       18.09      5.06 o 
  -1  -8   1        3.28       14.97      6.53 o 
   0  -8   1        7.16       16.20      4.21 o 
   1  -8   1       35.66       24.56      4.83 o 
   2  -8   1        5.08       11.24      6.38 o 
   3  -8   1        0.03        7.94      9.29 o 
  -3  -7   1       46.96       37.31      5.81 o 
  -2  -7   1        2.26        4.32      4.17 o 
  -1  -7   1        0.09        0.52      7.33 o 
   0  -7   1       14.69       17.08      4.45 o 
   1  -7   1      217.65      223.40      8.08 o 
   2  -7   1       45.00       53.88      6.59 o 
   3  -7   1        1.17        6.12      9.84 o 
  -3  -6   1       81.24       80.25      7.77 o 
  -2  -6   1      146.45      118.15      7.21 o 
  -1  -6   1      104.55      108.46      8.52 o 
   0  -6   1      196.99      186.80      8.47 o 
   1  -6   1        5.10        6.71      2.12 o 
   2  -6   1        3.42        4.07      1.09 o 
   3  -6   1        1.95       10.25     10.25 o 
   4  -6   1        0.64        1.41     12.37 o 
  -4  -5   1        0.63        7.71      6.46 o 
  -3  -5   1       13.41        6.75      5.47 o 
  -2  -5   1       17.62       17.50      3.66 o 
  -1  -5   1       82.48      109.87      7.66 o 
   0  -5   1      834.05      809.66     13.47 o 
   1  -5   1       54.21       71.37      5.39 o 
   2  -5   1       11.28       15.32      4.79 o 
   3  -5   1       28.71       28.13      8.36 o 
   4  -5   1        0.06        1.24      9.75 o 
  -4  -4   1        4.51        0.86      7.64 o 
  -3  -4   1       61.39       71.08      9.69 o 
  -2  -4   1       99.96      101.74      7.30 o 
  -1  -4   1     1151.17     1262.55     19.60 o 
   0  -4   1       34.43       31.83      2.99 o 
   1  -4   1       65.05       79.45      7.65 o 
   2  -4   1       31.47       40.17      5.72 o 
   3  -4   1        7.69        0.66      6.49 o 
   4  -4   1        0.08        4.67     10.21 o 
  -4  -3   1        0.34       15.52      6.29 o 
  -3  -3   1        7.24        7.90      2.43 o 
  -2  -3   1       53.01       51.76      6.47 o 
  -1  -3   1       15.63       17.76      3.16 o 
   0  -3   1     1644.00     1536.52     13.83 o 
   1  -3   1      109.01       99.92      5.44 o 
   2  -3   1      149.75      121.41      7.74 o 
   3  -3   1        0.78        4.81      5.81 o 
   4  -3   1        0.37       16.26      8.59 o 
  -4  -2   1       18.90       40.82      9.25 o 
  -3  -2   1       17.46       23.33      7.10 o 
  -2  -2   1       61.86       70.25      7.00 o 
  -1  -2   1      429.23      410.43     10.45 o 
   0  -2   1     2323.55     2271.86     13.47 o 
   1  -2   1       40.91       48.02      3.91 o 
   2  -2   1      227.72      226.78      7.12 o 
   3  -2   1        4.37        8.18      4.91 o 
   4  -2   1        6.28        8.98     10.54 o 
  -4  -1   1        1.44        1.50      0.42 o 
  -3  -1   1        2.43        0.62      5.73 o 
  -2  -1   1       48.96       59.89      8.03 o 
  -1  -1   1     1566.28     1677.12     20.07 o 
   0  -1   1      156.11      181.79      3.08 o 
   1  -1   1        5.52       13.82      3.84 o 
   2  -1   1        0.20        0.97      2.46 o 
   3  -1   1        0.74        2.00      4.89 o 
   4  -1   1        2.37       10.17      8.69 o 
  -4   0   1       10.91       11.73      7.17 o 
  -3   0   1       20.13       20.97      3.47 o 
  -2   0   1       51.82       52.63      4.94 o 
  -1   0   1       33.72       48.75      9.56 o 
   1   0   1      390.60      394.67      2.33 o 
   2   0   1      284.70      251.85     17.22 o 
   3   0   1       26.77       36.94     11.53 o 
   4   0   1        9.39       18.62      8.48 o 
  -4   1   1        4.11        7.31      3.61 o 
  -3   1   1       12.92       16.18      4.04 o 
  -2   1   1      326.84      324.28      8.09 o 
  -1   1   1      169.16      181.18      6.77 o 
   0   1   1       86.89       92.78      2.67 o 
   1   1   1       24.16       28.31      2.45 o 
   2   1   1      164.38      158.76      6.49 o 
   3   1   1      172.40      185.86     11.21 o 
   4   1   1        2.79       10.31      7.49 o 
  -4   2   1        0.06        4.38      3.36 o 
  -3   2   1        2.18        0.89      2.83 o 
  -2   2   1        0.41        2.52      2.28 o 
  -1   2   1      526.67      535.83      5.82 o 
   0   2   1     2264.73     2397.49     19.79 o 
   1   2   1       10.82       18.19      5.60 o 
   2   2   1       18.59       23.00      4.91 o 
   3   2   1       27.52       36.01      6.99 o 
   4   2   1       10.41       12.13      3.51 o 
  -4   3   1        0.02        0.00      3.53 o 
  -3   3   1       53.15       44.39      3.28 o 
  -2   3   1       53.85       47.33      2.83 o 
  -1   3   1       74.88       59.93      2.98 o 
   0   3   1     1123.64     1173.76     15.36 o 
   1   3   1       14.65       19.79      5.95 o 
   2   3   1       59.57       45.19      6.67 o 
   3   3   1       61.20       65.69     10.11 o 
   4   3   1        2.26        7.18      7.69 o 
  -4   4   1        0.93        2.36      3.61 o 
  -3   4   1       51.65       48.45      4.08 o 
  -2   4   1       34.70       34.53      3.05 o 
  -1   4   1      571.24      595.60      8.41 o 
   0   4   1        7.93        7.19      2.31 o 
   1   4   1       54.26       60.50      6.58 o 
   2   4   1       64.79       74.42      9.02 o 
   3   4   1        0.62        7.15      7.15 o 
   4   4   1        0.31        2.38      6.82 o 
  -4   5   1        0.34        1.29      3.59 o 
  -3   5   1        0.14        6.66      2.82 o 
  -2   5   1        8.32       12.66      3.27 o 
  -1   5   1       99.63       99.16      6.01 o 
   0   5   1      498.28      534.13     11.72 o 
   1   5   1      100.36      120.30      6.84 o 
   2   5   1      300.00      305.18     13.21 o 
   3   5   1       15.59       16.80      6.82 o 
   4   5   1        0.46        1.50      6.71 o 
  -4   6   1        2.11        7.19      4.23 o 
  -3   6   1        0.02        3.00      3.23 o 
  -2   6   1        3.75        2.70      3.60 o 
  -1   6   1       57.04       63.82      5.94 o 
   0   6   1       85.25       84.35      5.18 o 
   1   6   1       31.63       32.67      4.90 o 
   2   6   1       10.71       12.91      5.24 o 
   3   6   1        0.55        0.59      6.21 o 
  -3   7   1        0.43        5.00      5.00 o 
  -2   7   1        1.10        2.99      0.92 o 
  -1   7   1       51.22       59.90      8.17 o 
   0   7   1        2.59        3.54      2.61 o 
   1   7   1      230.07      212.04     11.69 o 
   2   7   1      168.18      172.56     11.85 o 
   3   7   1       10.13        8.44      6.82 o 
  -3   8   1       10.05        3.85      6.98 o 
  -2   8   1      110.44      143.36     12.12 o 
  -1   8   1        0.01        3.06      4.44 o 
   0   8   1        9.13        4.56      3.00 o 
   1   8   1        2.00        2.42      4.34 o 
   2   8   1      146.77      151.00     13.79 o 
   3   8   1       10.79       17.62      7.33 o 
  -2   9   1       21.34       27.26      7.21 o 
  -1   9   1        3.06       11.66      6.46 o 
   0   9   1        2.24        0.31      2.76 o 
   1   9   1       39.29       43.22      6.38 o 
   2   9   1        1.26        2.17      7.68 o 
  -2  10   1        0.18        5.94      6.68 o 
  -1  10   1        4.21       12.66      5.62 o 
   0  10   1       26.93       17.14      3.81 o 
   1  10   1        0.00        4.18      4.18 o 
   0 -11   2       13.12       15.16      7.50 o 
  -2 -10   2        0.00        1.20      3.80 o 
  -1 -10   2        0.72        0.58      5.28 o 
   0 -10   2        0.01        4.74      5.92 o 
   1 -10   2        0.83        1.88      4.97 o 
   2 -10   2       20.31       23.79      8.44 o 
  -2  -9   2        2.20        4.89      4.89 o 
  -1  -9   2        1.00        0.58      9.19 o 
   0  -9   2        1.82        1.66      5.52 o 
   1  -9   2      209.37      179.68     11.78 o 
   2  -9   2        4.85       10.01      6.26 o 
  -3  -8   2        0.35        3.41      3.41 o 
  -2  -8   2        2.85        6.62      4.56 o 
  -1  -8   2        0.01        4.21      5.08 o 
   0  -8   2       13.44       18.63      5.55 o 
   1  -8   2       17.62        9.50      4.83 o 
   2  -8   2        4.19        8.08      5.18 o 
   3  -8   2        0.31        6.94      5.34 o 
  -3  -7   2       32.72       26.94      5.09 o 
  -2  -7   2        2.40        5.03      3.71 o 
  -1  -7   2       23.45       27.64      6.54 o 
   0  -7   2       99.22       95.67      7.57 o 
   1  -7   2      130.81      102.31      6.94 o 
   2  -7   2        2.32        1.31      4.17 o 
   3  -7   2        0.01       13.32      7.26 o 
  -3  -6   2       12.77       18.01      3.74 o 
  -2  -6   2       13.10        6.89      3.71 o 
  -1  -6   2        0.96        1.02      4.82 o 
   0  -6   2      614.70      619.23     14.75 o 
   1  -6   2      115.86       99.29      6.12 o 
   2  -6   2       10.03        9.14      4.07 o 
   3  -6   2        2.86        9.78      5.47 o 
   4  -6   2        1.91       10.47     10.47 o 
  -4  -5   2        3.92        1.14      5.58 o 
  -3  -5   2       18.61       19.68      4.11 o 
  -2  -5   2       22.39       30.98      4.67 o 
  -1  -5   2        2.80        3.87      1.08 o 
   0  -5   2      276.84      293.82      9.15 o 
   1  -5   2      707.38      680.34     13.86 o 
   2  -5   2      130.91      153.51      8.38 o 
   3  -5   2        0.26        9.53      4.99 o 
   4  -5   2        7.44       22.05      9.76 o 
  -4  -4   2       17.60       29.36      7.55 o 
  -3  -4   2       50.56       49.10      6.79 o 
  -2  -4   2      126.88      121.33      8.24 o 
  -1  -4   2        0.03        0.85      3.59 o 
   0  -4   2       16.77       14.68      2.83 o 
   1  -4   2       40.02       44.88      4.08 o 
   2  -4   2      363.73      336.02     12.00 o 
   3  -4   2        0.14        3.29      5.51 o 
   4  -4   2       12.38        7.66     10.30 o 
  -4  -3   2        3.08        8.04      8.04 o 
  -3  -3   2       10.58       14.73      5.51 o 
  -2  -3   2      153.96      142.47      8.44 o 
  -1  -3   2      880.99     1103.31     16.45 o 
   0  -3   2     2038.25     2052.60     16.12 o 
   1  -3   2      503.88      603.43     11.12 o 
   2  -3   2      255.60      243.23      9.34 o 
   3  -3   2        1.64        0.96      5.18 o 
   4  -3   2        2.50        8.45      8.45 o 
  -4  -2   2        0.35        0.74      6.23 o 
  -3  -2   2        0.05        6.61      5.07 o 
  -2  -2   2        0.42        2.67      3.46 o 
  -1  -2   2       97.17       91.11      5.31 o 
   0  -2   2     1873.55     1973.47     13.23 o 
   1  -2   2       67.52       60.71      4.10 o 
   2  -2   2       42.01       33.66      4.03 o 
   3  -2   2       38.65       35.74      5.97 o 
   4  -2   2       15.67       34.00      7.53 o 
  -4  -1   2        0.11        2.08      6.65 o 
  -3  -1   2       15.86       18.22      5.28 o 
  -2  -1   2       13.98        7.32      4.26 o 
  -1  -1   2    14965.93    13878.77    204.77 o 
   0  -1   2     1857.50     1905.61      9.62 o 
   1  -1   2     1895.39     1786.30     15.49 o 
   2  -1   2      175.98      173.00      5.17 o 
   3  -1   2        0.80        5.07      3.60 o 
   4  -1   2       14.22       27.62      7.85 o 
  -4   0   2        4.46        8.46      3.92 o 
  -3   0   2        7.41        9.83      3.85 o 
  -2   0   2      212.54      217.91     27.21 o 
  -1   0   2       10.67       14.45      4.75 o 
   0   0   2       75.91       83.51      1.59 o 
   1   0   2      122.83      114.42      3.46 o 
   2   0   2      264.23      272.54      5.80 o 
   3   0   2       12.04        9.17      2.36 o 
   4   0   2       15.42       16.38      4.48 o 
  -4   1   2        1.41        5.00      5.37 o 
  -3   1   2       13.84       16.63      5.54 o 
  -2   1   2      284.83      316.71     12.35 o 
  -1   1   2    40731.12    40872.93    385.31 o 
   0   1   2     1760.24     1762.83     10.04 o 
   1   1   2      301.27      385.44     53.65 o 
   2   1   2      263.00      244.82      5.28 o 
   3   1   2       17.20       10.54      3.66 o 
   4   1   2       13.56       18.13      6.31 o 
  -4   2   2        1.57        2.52      4.81 o 
  -3   2   2       22.68       20.29      5.38 o 
  -2   2   2       39.54       39.20      5.09 o 
  -1   2   2       84.37       89.99      6.34 o 
   0   2   2     1493.67     1587.69     12.83 o 
   1   2   2        3.13        5.55      1.26 o 
   2   2   2      150.22      144.58      5.38 o 
   3   2   2        7.26       10.53      5.01 o 
   4   2   2        4.23        9.49      5.88 o 
  -4   3   2        0.12        2.78      4.11 o 
  -3   3   2       53.38       48.66      5.19 o 
  -2   3   2      122.85      123.51      5.85 o 
  -1   3   2     1131.53     1271.92     19.14 o 
   0   3   2     1260.47     1363.01      8.49 o 
   1   3   2     2389.97     2259.58     23.19 o 
   2   3   2       65.69       68.21      6.21 o 
   3   3   2        2.80        3.89      4.66 o 
   4   3   2        1.86        2.05      6.95 o 
  -4   4   2        4.17        4.51      4.51 o 
  -3   4   2        8.36        4.90      4.27 o 
  -2   4   2       90.59       87.46      4.18 o 
  -1   4   2       13.19       16.65      2.23 o 
   0   4   2       30.51       21.47      3.54 o 
   1   4   2       18.27       20.14      5.25 o 
   2   4   2        1.65        1.44      0.39 o 
   3   4   2        6.52        2.22      6.82 o 
   4   4   2        0.01        6.99      6.15 o 
  -4   5   2        3.39        0.44      4.41 o 
  -3   5   2        2.37        1.64      3.83 o 
  -2   5   2       95.97       74.28      5.15 o 
  -1   5   2      547.07      561.44      8.90 o 
   0   5   2      123.10      109.91      6.02 o 
   1   5   2       77.24       85.13      7.20 o 
   2   5   2       14.99       18.24      5.53 o 
   3   5   2        0.55        5.36      5.36 o 
   4   5   2        3.96        6.38      7.04 o 
  -3   6   2       19.55       12.18      4.57 o 
  -2   6   2      150.83      158.81      7.78 o 
  -1   6   2       33.94       41.22      5.37 o 
   0   6   2      365.57      359.46     10.96 o 
   1   6   2      151.78      141.59      8.05 o 
   2   6   2      253.85      249.37     12.87 o 
   3   6   2        7.91        9.29      5.63 o 
  -3   7   2       16.24       12.48      6.15 o 
  -2   7   2       71.90       95.12      7.50 o 
  -1   7   2       11.25       17.62      5.75 o 
   0   7   2       28.20       20.00      3.77 o 
   1   7   2      297.84      297.40     13.21 o 
   2   7   2       69.45       71.77      8.94 o 
   3   7   2        1.48        1.73      5.44 o 
  -3   8   2       11.99       12.64      6.64 o 
  -2   8   2       59.03       85.75      9.61 o 
  -1   8   2        2.16        0.00      5.51 o 
   0   8   2        5.64        4.14      3.44 o 
   1   8   2        8.24        0.00      6.05 o 
   2   8   2       84.61       93.84     10.12 o 
   3   8   2        1.31       13.71      6.22 o 
  -2   9   2       12.20       20.32      7.86 o 
  -1   9   2       11.82       22.23      6.17 o 
   0   9   2        3.84        2.38      3.44 o 
   1   9   2        7.13        5.11      6.86 o 
   2   9   2        1.22        7.54      7.54 o 
  -1  10   2        0.64        5.43      6.30 o 
   0  10   2        3.78        7.96      3.16 o 
   1  10   2        0.28        3.64      4.75 o 
   0 -11   3        1.32        6.60      6.60 o 
  -2 -10   3        0.01        1.53      2.72 o 
  -1 -10   3        2.18        7.39      5.07 o 
   0 -10   3       16.65       19.50      6.08 o 
   1 -10   3        0.01        0.65      5.48 o 
   2 -10   3        4.11       14.10      8.29 o 
  -2  -9   3       10.27       10.77      4.26 o 
  -1  -9   3       74.39       84.22     10.28 o 
   0  -9   3        3.37        4.93      6.19 o 
   1  -9   3       42.67       57.00      7.83 o 
   2  -9   3        0.28        0.65      5.36 o 
  -3  -8   3        1.48        0.37      3.20 o 
  -2  -8   3       63.46       50.80      7.46 o 
  -1  -8   3        0.14        1.00      7.44 o 
   0  -8   3      267.14      285.65     13.89 o 
   1  -8   3      252.02      200.79     10.94 o 
   2  -8   3        8.47        1.97      5.20 o 
   3  -8   3        0.96        4.73      6.96 o 
  -3  -7   3        1.37        1.04      3.09 o 
  -2  -7   3        5.61        9.76      3.69 o 
  -1  -7   3        3.10        2.41      5.36 o 
   0  -7   3        5.76        0.37      4.50 o 
   1  -7   3       22.31       19.65      4.16 o 
   2  -7   3        1.42        4.38      4.38 o 
   3  -7   3        3.90        4.63      6.04 o 
  -3  -6   3        0.05        5.03      3.23 o 
  -2  -6   3        6.67       10.84      3.26 o 
  -1  -6   3      138.87      155.37      9.30 o 
   0  -6   3       28.14       20.57      4.25 o 
   1  -6   3       38.60       42.45      4.69 o 
   2  -6   3       35.07       33.41      4.71 o 
   3  -6   3        2.19        3.45      5.07 o 
   4  -6   3        5.17       16.93     11.18 o 
  -4  -5   3       16.13       13.67      5.00 o 
  -3  -5   3       28.93       28.75      4.67 o 
  -2  -5   3      212.77      191.45      9.39 o 
  -1  -5   3      198.24      216.51      9.48 o 
   0  -5   3       16.41       15.35      3.17 o 
   1  -5   3       33.93       27.98      3.20 o 
   2  -5   3        3.55        8.46      4.23 o 
   3  -5   3        0.38        0.54      4.81 o 
   4  -5   3        2.97        0.87      9.71 o 
  -4  -4   3        4.88        5.71      5.05 o 
  -3  -4   3        5.89        7.59      3.35 o 
  -2  -4   3       47.74       46.51      5.67 o 
  -1  -4   3     1429.98     1382.75     20.28 o 
   0  -4   3      198.80      166.68      6.43 o 
   1  -4   3       36.65       33.94      3.47 o 
   2  -4   3      201.88      174.34      8.40 o 
   3  -4   3        0.23        5.13      5.13 o 
   4  -4   3        6.09        5.70      8.93 o 
  -4  -3   3        4.69        5.27      6.32 o 
  -3  -3   3        9.66       10.78      3.27 o 
  -2  -3   3      425.02      419.33     12.47 o 
  -1  -3   3       57.19       50.76      4.77 o 
   0  -3   3       31.47       35.13      3.98 o 
   1  -3   3      281.20      285.53      6.97 o 
   2  -3   3       90.87       71.95      6.08 o 
   3  -3   3        1.22        0.00      4.26 o 
   4  -3   3        2.11        6.59      7.53 o 
  -4  -2   3        0.07        9.68      5.80 o 
  -3  -2   3       15.76       12.82      5.67 o 
  -2  -2   3        6.34        2.31      3.67 o 
  -1  -2   3      746.42      694.52     11.81 o 
   0  -2   3       98.72      100.50      3.06 o 
   1  -2   3       88.50       89.51      4.77 o 
   2  -2   3       52.20       51.31      4.38 o 
   3  -2   3        2.10        0.35      3.92 o 
   4  -2   3        0.77        1.94      6.68 o 
  -4  -1   3        1.27        9.99      5.51 o 
  -3  -1   3       21.44       21.75      6.90 o 
  -2  -1   3       15.73       23.90      5.02 o 
  -1  -1   3     4198.91     4847.59     27.86 o 
   0  -1   3      315.71      358.15      5.16 o 
   1  -1   3      172.80      200.26      6.72 o 
   2  -1   3       73.44       73.36      4.37 o 
   3  -1   3       77.86       61.37      5.86 o 
   4  -1   3        1.73        6.02      6.02 o 
  -4   0   3        0.05        0.31      4.41 o 
  -3   0   3       29.62       38.16      8.73 o 
  -2   0   3      211.94      246.15     34.36 o 
  -1   0   3      199.53      218.12      4.29 o 
   0   0   3        5.95       12.07      2.97 o 
   1   0   3        2.93        0.63      1.41 o 
   2   0   3       13.62       12.44      1.39 o 
   3   0   3        0.17        1.03      1.76 o 
   4   0   3        4.24        9.92      3.24 o 
  -4   1   3        0.18        3.31      6.18 o 
  -3   1   3       32.78       25.26      6.95 o 
  -2   1   3      232.27      222.26     11.44 o 
  -1   1   3      654.41      665.81     10.67 o 
   0   1   3      334.93      353.09      5.74 o 
   1   1   3      815.89      782.90      7.48 o 
   2   1   3      132.14      119.08      3.53 o 
   3   1   3       39.02       39.38      3.82 o 
   4   1   3        1.62        3.83      3.93 o 
  -4   2   3        0.46        1.81      5.92 o 
  -3   2   3       90.19       92.69      8.93 o 
  -2   2   3       22.47       26.09      7.83 o 
  -1   2   3        1.86        1.98      0.60 o 
   0   2   3      277.99      280.71      5.61 o 
   1   2   3      264.71      256.27      3.65 o 
   2   2   3     1005.39      998.65      9.10 o 
   3   2   3       24.41       25.14      4.67 o 
   4   2   3        0.04        0.92      3.84 o 
  -4   3   3        2.11        5.65      5.47 o 
  -3   3   3        3.60        4.63      5.18 o 
  -2   3   3      100.90      115.32      8.85 o 
  -1   3   3      220.63      251.18     13.00 o 
   0   3   3        3.81        5.01      5.01 o 
   1   3   3       26.16       31.14      2.57 o 
   2   3   3      124.16       96.86      5.33 o 
   3   3   3       60.84       53.38      5.98 o 
   4   3   3        3.06        4.52      5.81 o 
  -4   4   3        4.99        1.58      4.91 o 
  -3   4   3        7.46        2.09      4.06 o 
  -2   4   3       14.42       20.81      5.73 o 
  -1   4   3      211.93      221.00     11.49 o 
   0   4   3      260.17      289.66     10.49 o 
   1   4   3       65.55       69.66      4.48 o 
   2   4   3       95.69       84.61      6.48 o 
   3   4   3        2.49        1.75      4.61 o 
   4   4   3        9.99        8.45      6.96 o 
  -4   5   3        7.40       12.90      5.10 o 
  -3   5   3        2.42        8.24      3.63 o 
  -2   5   3       46.08       35.45      4.66 o 
  -1   5   3        3.01        6.13      1.68 o 
   0   5   3       16.48       13.13      3.43 o 
   1   5   3      120.94      124.74      7.92 o 
   2   5   3        3.04        0.79      4.34 o 
   3   5   3        1.08        2.53      4.24 o 
   4   5   3        5.30        8.25      6.41 o 
  -3   6   3        0.15        1.64      4.65 o 
  -2   6   3       72.97       54.46      5.88 o 
  -1   6   3       18.87       30.27      6.98 o 
   0   6   3        0.10        2.58      3.30 o 
   1   6   3      601.36      498.73     14.61 o 
   2   6   3       32.38       45.88      7.37 o 
   3   6   3        0.26        7.08      4.88 o 
  -3   7   3       17.69       22.29      5.79 o 
  -2   7   3        5.93       10.28      4.56 o 
  -1   7   3       41.72       33.60      4.97 o 
   0   7   3       18.36       14.00      4.47 o 
   1   7   3        0.01        0.24      4.25 o 
   2   7   3       19.21       10.71      5.60 o 
   3   7   3        8.57       16.93      6.81 o 
  -3   8   3        5.32        1.22      5.99 o 
  -2   8   3        0.37        9.50      5.26 o 
  -1   8   3        2.28        2.73      0.75 o 
   0   8   3       86.00       87.79      7.34 o 
   1   8   3      132.50      142.73     11.39 o 
   2   8   3       15.16       14.50      5.30 o 
   3   8   3        0.59        6.93      4.92 o 
  -2   9   3        0.64        7.52      7.11 o 
  -1   9   3        2.04        1.77      0.53 o 
   0   9   3        0.30        0.73      3.79 o 
   1   9   3      168.22      152.11     12.70 o 
   2   9   3       11.71       10.96      6.66 o 
  -1  10   3        0.12        4.87      6.84 o 
   0  10   3       28.30       28.10      4.64 o 
   1  10   3        0.46        2.51      4.48 o 
   0 -11   4        5.75        2.51      8.58 o 
  -1 -10   4        4.12        1.44      5.08 o 
   0 -10   4        2.05        5.81      5.81 o 
   1 -10   4        0.38        5.82      5.63 o 
   2 -10   4       12.17       11.38     10.34 o 
  -2  -9   4        0.05        2.40      4.80 o 
  -1  -9   4        0.71        2.31      7.18 o 
   0  -9   4        1.09        2.72      4.72 o 
   1  -9   4       74.80       73.93      8.12 o 
   2  -9   4        6.93       15.95      6.11 o 
  -3  -8   4        0.01        1.11      3.33 o 
  -2  -8   4        0.43        5.20      5.20 o 
  -1  -8   4        9.19       10.42      6.74 o 
   0  -8   4      538.04      653.58     19.88 o 
   1  -8   4       27.55       24.74      5.07 o 
   2  -8   4        6.24        0.53      4.70 o 
   3  -8   4        6.40       11.30      7.03 o 
  -3  -7   4        2.75        5.39      3.35 o 
  -2  -7   4        3.24        1.36      4.16 o 
  -1  -7   4        8.09        8.56      4.48 o 
   0  -7   4       65.11       63.41      6.87 o 
   1  -7   4        5.99        1.03      3.64 o 
   2  -7   4        7.36       14.33      4.48 o 
   3  -7   4        0.59        4.29      5.80 o 
  -3  -6   4        0.06        3.43      3.19 o 
  -2  -6   4        9.73        7.66      4.45 o 
  -1  -6   4       24.37       24.83      5.81 o 
   0  -6   4       90.96       79.98      6.03 o 
   1  -6   4       87.60       99.90      6.16 o 
   2  -6   4       16.86       17.61      4.25 o 
   3  -6   4       23.02       24.27      5.61 o 
   4  -6   4        1.36        5.30      8.09 o 
  -4  -5   4        5.04        7.42      3.82 o 
  -3  -5   4       11.18       17.58      3.44 o 
  -2  -5   4        7.56        7.48      4.45 o 
  -1  -5   4      302.96      247.54     10.46 o 
   0  -5   4       13.83       18.47      3.70 o 
   1  -5   4        0.19        2.36      2.56 o 
   2  -5   4       14.61       10.42      3.42 o 
   3  -5   4       13.27       13.34      4.79 o 
   4  -5   4        0.37        4.64      6.60 o 
  -4  -4   4        2.01        0.43      4.73 o 
  -3  -4   4       17.39        7.78      4.12 o 
  -2  -4   4        2.03        4.83      2.65 o 
  -1  -4   4      374.93      410.19     12.19 o 
   0  -4   4     2325.19     2568.38     21.80 o 
   1  -4   4      676.15      633.86     12.66 o 
   2  -4   4        0.01        5.00      2.87 o 
   3  -4   4      104.03       99.90      8.61 o 
   4  -4   4        2.45        2.88      6.83 o 
  -4  -3   4        8.28        9.38      5.86 o 
  -3  -3   4        4.35       13.00      3.92 o 
  -2  -3   4        1.58        3.56      3.44 o 
  -1  -3   4       13.93       19.03      5.17 o 
   0  -3   4      127.65      136.05      5.19 o 
   1  -3   4     2117.00     2329.14     20.99 o 
   2  -3   4       14.65       12.85      3.55 o 
   3  -3   4       73.35       71.37      6.01 o 
   4  -3   4        8.39       10.25      6.59 o 
  -4  -2   4        0.89        5.16      5.16 o 
  -3  -2   4       21.91       29.05      5.43 o 
  -2  -2   4      450.29      518.12     13.39 o 
  -1  -2   4      415.62      337.26      9.06 o 
   0  -2   4      658.24      595.09      8.50 o 
   1  -2   4     1068.48     1115.50     15.63 o 
   2  -2   4       74.58       78.44      5.60 o 
   3  -2   4       40.34       35.47      5.52 o 
   4  -2   4        0.83        0.00      5.86 o 
  -4  -1   4        0.17        1.84      4.36 o 
  -3  -1   4        1.11        6.68      4.71 o 
  -2  -1   4       69.24       84.54      6.12 o 
  -1  -1   4     1534.83     1675.89     16.62 o 
   0  -1   4      187.01      179.22      3.74 o 
   1  -1   4        8.25       13.25      2.75 o 
   2  -1   4      347.20      363.45      9.84 o 
   3  -1   4       77.50       66.56      5.54 o 
   4  -1   4        0.30        5.14      5.14 o 
  -4   0   4        0.00        1.60      4.39 o 
  -3   0   4        0.62        5.12      3.72 o 
  -2   0   4     4436.64     5724.25    287.86 o 
  -1   0   4     3323.12     3814.99     15.79 o 
   0   0   4     2220.73     2129.25     28.05 o 
   1   0   4     1125.36      992.58     25.96 o 
   2   0   4       16.70       15.63      1.84 o 
   3   0   4      195.93      195.35      4.23 o 
   4   0   4        0.01        0.13      2.53 o 
  -4   1   4        0.37        5.63      7.03 o 
  -3   1   4        4.79        4.84      1.20 o 
  -2   1   4        0.03        3.19      4.19 o 
  -1   1   4      105.33      115.55      5.20 o 
   0   1   4       96.18       88.18      3.29 o 
   1   1   4     1991.75     1602.26     16.48 o 
   2   1   4       24.91       25.85      2.45 o 
   3   1   4       73.88       72.92      4.10 o 
   4   1   4        0.05        3.31      3.54 o 
  -4   2   4        2.84       10.26      6.17 o 
  -3   2   4        3.62        7.17      5.48 o 
  -2   2   4     3486.06     3484.96     38.69 o 
  -1   2   4        4.75        6.38      1.88 o 
   0   2   4     1387.96     1248.01     12.39 o 
   1   2   4      741.25      743.88      9.34 o 
   2   2   4       13.41       15.35      4.57 o 
   3   2   4       37.38       26.88      4.06 o 
   4   2   4        0.56        2.26      4.54 o 
  -4   3   4        7.96        5.79      6.80 o 
  -3   3   4       16.39       17.68      6.10 o 
  -2   3   4       57.42       62.15      6.97 o 
  -1   3   4      674.42      732.12     14.93 o 
   0   3   4        8.32        9.65      2.17 o 
   1   3   4      153.31      163.27      6.91 o 
   2   3   4        6.95        9.87      2.42 o 
   3   3   4        7.30        6.61      3.44 o 
   4   3   4       10.89        3.38      5.84 o 
  -4   4   4        1.13        2.99      6.21 o 
  -3   4   4       16.44       18.97      5.90 o 
  -2   4   4      165.54      183.74      9.77 o 
  -1   4   4      272.65      306.64     12.55 o 
   0   4   4     2291.89     2434.95     22.36 o 
   1   4   4      156.93      158.08      4.73 o 
   2   4   4       19.59       17.94      3.12 o 
   3   4   4        5.07        5.24      3.59 o 
   4   4   4       18.18       21.11      6.50 o 
  -4   5   4        0.05        4.61      5.58 o 
  -3   5   4       25.45       25.72      5.26 o 
  -2   5   4        0.51        0.38      3.81 o 
  -1   5   4       11.55       14.09      4.72 o 
   0   5   4       71.88       92.54      5.69 o 
   1   5   4        3.74        5.57      1.95 o 
   2   5   4        2.22        1.48      3.15 o 
   3   5   4        0.89        4.54      3.79 o 
   4   5   4        0.39        5.14      5.14 o 
  -3   6   4       11.52       21.85      5.19 o 
  -2   6   4       53.68       54.31      6.19 o 
  -1   6   4       33.09       32.25      4.12 o 
   0   6   4       43.20       40.19      3.08 o 
   1   6   4        0.88        2.46      4.22 o 
   2   6   4        2.40        5.48      4.54 o 
   3   6   4        5.03        9.12      4.59 o 
  -3   7   4       52.81       53.74      6.39 o 
  -2   7   4       22.78       35.18      4.92 o 
  -1   7   4       66.35       79.93      7.68 o 
   0   7   4       44.25       68.73      7.52 o 
   1   7   4      359.67      282.79     12.62 o 
   2   7   4       31.37       28.09      5.90 o 
   3   7   4        4.78        1.58      5.26 o 
  -3   8   4       19.77       17.07      6.95 o 
  -2   8   4       10.34        6.65      4.55 o 
  -1   8   4       21.80       33.56      6.32 o 
   0   8   4      261.11      278.47     14.98 o 
   1   8   4       53.77       58.71      7.71 o 
   2   8   4        3.12        4.98      4.98 o 
   3   8   4        0.38        1.61      4.88 o 
  -2   9   4        0.20        3.84      5.21 o 
  -1   9   4        1.43        1.37      0.37 o 
   0   9   4        2.98        3.11      4.83 o 
   1   9   4       48.28       62.73      8.64 o 
   2   9   4        0.70        1.53      4.45 o 
  -1  10   4        0.18        0.87      8.19 o 
   0  10   4        0.11        6.61      3.83 o 
   1  10   4        1.96        9.01      6.37 o 
   0 -11   5        1.62        9.32      9.32 o 
  -1 -10   5        0.18        6.12      3.61 o 
   0 -10   5       98.14      123.07     10.82 o 
   1 -10   5        5.18        0.66      6.59 o 
   2 -10   5        8.68       23.26      9.23 o 
  -2  -9   5        0.01        4.27      4.27 o 
  -1  -9   5        6.76       13.64      6.02 o 
   0  -9   5       27.51       23.89      7.54 o 
   1  -9   5       13.56        2.14      6.47 o 
   2  -9   5       13.18        1.35      6.32 o 
  -3  -8   5        3.42        4.08      1.06 o 
  -2  -8   5       60.45       63.93      8.00 o 
  -1  -8   5        1.27        6.84      5.18 o 
   0  -8   5       68.75       85.45      8.85 o 
   1  -8   5        0.00        7.09      3.57 o 
   2  -8   5        0.93        1.00      5.08 o 
   3  -8   5        2.70        8.11      5.64 o 
  -3  -7   5       16.25       20.80      3.95 o 
  -2  -7   5        1.60        9.79      3.87 o 
  -1  -7   5      314.45      322.96     14.28 o 
   0  -7   5      524.15      595.50     16.54 o 
   1  -7   5       26.33       26.77      5.73 o 
   2  -7   5        1.12        1.25      4.14 o 
   3  -7   5        4.09        1.73      5.67 o 
  -3  -6   5        8.54        6.07      3.69 o 
  -2  -6   5        0.40        0.85      3.44 o 
  -1  -6   5        1.77        0.41      3.33 o 
   0  -6   5      118.52      124.65      7.31 o 
   1  -6   5        8.66        4.67      2.94 o 
   2  -6   5       27.95       16.95      4.75 o 
   3  -6   5        0.94        2.03      4.88 o 
  -4  -5   5        0.08        0.82      2.30 o 
  -3  -5   5        4.70        5.80      3.43 o 
  -2  -5   5      177.15      170.03      9.09 o 
  -1  -5   5       77.96       96.58      7.16 o 
   0  -5   5        0.92        0.99      9.32 o 
   1  -5   5      506.54      448.44     11.67 o 
   2  -5   5       31.06       29.86      3.98 o 
   3  -5   5       12.03       13.49      4.54 o 
   4  -5   5        1.00        8.47      6.46 o 
  -4  -4   5        2.86        7.44      3.33 o 
  -3  -4   5       88.93       91.78      7.13 o 
  -2  -4   5       86.10       73.46      6.41 o 
  -1  -4   5       17.40       13.24      3.34 o 
   0  -4   5       86.48       75.77      4.57 o 
   1  -4   5       18.14       18.09      2.78 o 
   2  -4   5        0.22        1.75      3.29 o 
   3  -4   5       25.68       17.13      5.84 o 
   4  -4   5        1.98        8.29      5.72 o 
  -4  -3   5        1.34        0.45      4.18 o 
  -3  -3   5       12.76       22.34      4.35 o 
  -2  -3   5      465.64      421.86     12.92 o 
  -1  -3   5       19.80       24.94      4.10 o 
   0  -3   5        1.96        2.08      0.60 o 
   1  -3   5      615.08      652.12     11.32 o 
   2  -3   5       10.31       12.65      3.88 o 
   3  -3   5       32.96       27.59      5.18 o 
   4  -3   5        6.06        0.55      7.07 o 
  -4  -2   5        0.00        3.46      4.74 o 
  -3  -2   5       34.01       50.39      6.76 o 
  -2  -2   5      192.53      237.86      9.30 o 
  -1  -2   5      444.56      383.20      9.79 o 
   0  -2   5      381.63      378.73      6.84 o 
   1  -2   5      376.76      377.12      9.11 o 
   2  -2   5       25.61       25.94      4.07 o 
   3  -2   5        3.03        0.37      4.67 o 
   4  -2   5       21.87       13.25      6.68 o 
  -4  -1   5        2.95        5.65      5.65 o 
  -3  -1   5        0.00        0.62      3.65 o 
  -2  -1   5      165.59      181.54      8.51 o 
  -1  -1   5      147.21      120.78      5.26 o 
   0  -1   5        9.70        8.43      1.53 o 
   1  -1   5      118.18      121.05      5.45 o 
   2  -1   5       35.56       48.49      4.65 o 
   3  -1   5       16.59       21.60      4.33 o 
   4  -1   5        7.02        7.29      3.90 o 
  -4   0   5        0.28        7.57      3.87 o 
  -3   0   5        8.99       12.39      4.08 o 
  -2   0   5      828.85      873.35     47.40 o 
  -1   0   5      467.93      438.95     20.69 o 
   0   0   5        3.24        4.44      1.26 o 
   1   0   5      302.57      257.91      5.58 o 
   2   0   5      550.79      411.50     26.79 o 
   3   0   5       36.08       35.44      2.34 o 
   4   0   5        8.45        7.47      2.72 o 
  -4   1   5        9.69       13.20      8.24 o 
  -3   1   5       33.12       41.12      8.25 o 
  -2   1   5      104.90       82.97      6.59 o 
  -1   1   5       12.61       14.70      2.83 o 
   0   1   5        2.13        0.80      1.07 o 
   1   1   5      177.66      170.30      6.71 o 
   2   1   5       21.87       20.13      2.74 o 
   3   1   5       44.51       44.42      3.69 o 
   4   1   5        1.06        3.95      3.95 o 
  -4   2   5        5.61        2.09      8.18 o 
  -3   2   5       80.89       87.85      9.07 o 
  -2   2   5      304.70      271.79     11.01 o 
  -1   2   5      200.24      192.64      6.72 o 
   0   2   5      388.15      406.24      7.66 o 
   1   2   5      402.51      375.06     10.25 o 
   2   2   5       33.69       24.90      3.34 o 
   3   2   5        4.66        0.75      2.95 o 
   4   2   5       21.47       25.57      5.45 o 
  -4   3   5       10.62       14.33      5.90 o 
  -3   3   5        5.56        4.83      6.05 o 
  -2   3   5        7.89       11.61      4.58 o 
  -1   3   5      342.55      409.42     13.21 o 
   0   3   5        2.55        0.48      1.53 o 
   1   3   5     1929.44     1822.22     21.21 o 
   2   3   5       36.26       26.63      3.45 o 
   3   3   5        4.17        5.30      2.90 o 
   4   3   5        0.42        1.34      4.53 o 
  -4   4   5        1.85        1.98      7.03 o 
  -3   4   5        8.37        2.67      6.25 o 
  -2   4   5        7.81       10.53      3.26 o 
  -1   4   5        5.10        6.75      2.12 o 
   0   4   5       40.82       37.54      3.89 o 
   1   4   5      125.65      120.13      6.59 o 
   2   4   5      197.83      200.46      5.52 o 
   3   4   5       14.10       20.18      3.28 o 
   4   4   5       14.59       22.14      4.98 o 
  -4   5   5        0.02        1.86      6.40 o 
  -3   5   5       21.16       27.14      5.97 o 
  -2   5   5        0.04        7.68      5.26 o 
  -1   5   5       95.02      107.65      8.61 o 
   0   5   5       79.55       93.39      9.11 o 
   1   5   5       74.95       83.28      6.03 o 
   2   5   5       11.44        7.35      3.11 o 
   3   5   5       71.63       57.18      6.27 o 
   4   5   5        8.38        3.53      5.42 o 
  -3   6   5        0.34        1.04      4.83 o 
  -2   6   5       18.28       20.02      4.51 o 
  -1   6   5        3.68        0.76      4.10 o 
   0   6   5       40.72       37.73      5.85 o 
   1   6   5        1.47        0.24      2.36 o 
   2   6   5        0.15        0.00      3.17 o 
   3   6   5        4.83        8.68      3.45 o 
  -3   7   5       12.20       12.44      5.46 o 
  -2   7   5        2.98        1.30      3.98 o 
  -1   7   5       24.22       29.52      5.74 o 
   0   7   5      424.32      484.28     15.71 o 
   1   7   5       31.36       25.34      4.96 o 
   2   7   5        2.23        1.94      3.82 o 
   3   7   5        0.01        5.01      5.01 o 
  -3   8   5        5.54        7.27      6.31 o 
  -2   8   5        4.94        9.11      4.87 o 
  -1   8   5        1.32        6.70      4.80 o 
   0   8   5       13.10        8.08      6.97 o 
   1   8   5       49.18       48.76      5.86 o 
   2   8   5       21.44       24.25      5.18 o 
  -2   9   5        0.90        7.04      4.77 o 
  -1   9   5        6.75        9.53      6.22 o 
   0   9   5       45.77       57.15      9.30 o 
   1   9   5       14.52        6.19      5.47 o 
   2   9   5        3.58        5.86      3.33 o 
  -1  10   5        2.60        5.84      7.18 o 
   0  10   5       74.73       98.47     10.40 o 
   1  10   5        1.89        0.00      6.53 o 
   0 -11   6       13.20        6.41     10.86 o 
  -1 -10   6        2.73        3.98      3.04 o 
   0 -10   6       11.03       15.27      5.83 o 
   1 -10   6       12.92        3.96      7.42 o 
   2 -10   6        1.81       13.03      8.42 o 
  -2  -9   6        0.01        7.25      3.62 o 
  -1  -9   6       44.94       51.67      7.64 o 
   0  -9   6       53.43       56.52      7.80 o 
   1  -9   6        8.09        9.83      6.28 o 
   2  -9   6        0.22        4.07      6.21 o 
  -3  -8   6        0.00        2.77      2.96 o 
  -2  -8   6        2.80        0.50      4.37 o 
  -1  -8   6        0.87        5.62      5.15 o 
   0  -8   6      200.64      210.20     13.68 o 
   1  -8   6       11.21       18.40      5.84 o 
   2  -8   6        2.97        9.49      5.01 o 
   3  -8   6        1.04        6.59      6.59 o 
  -3  -7   6        0.63        5.95      3.56 o 
  -2  -7   6        0.34        6.48      4.01 o 
  -1  -7   6      369.42      348.51     14.96 o 
   0  -7   6        8.54       14.44      4.47 o 
   1  -7   6       26.89       30.63      5.84 o 
   2  -7   6       56.41       56.50      5.97 o 
   3  -7   6       22.21        4.69      7.62 o 
  -3  -6   6        6.94       10.16      3.75 o 
  -2  -6   6        4.48        2.94      4.12 o 
  -1  -6   6       41.09       45.68      5.71 o 
   0  -6   6        0.04        4.36      5.53 o 
   1  -6   6       19.36       22.07      3.33 o 
   2  -6   6       24.12       22.72      4.57 o 
   3  -6   6        1.01        2.97      4.82 o 
  -4  -5   6        0.08        0.00      3.57 o 
  -3  -5   6        0.11        1.09      3.11 o 
  -2  -5   6        2.51        1.87      4.60 o 
  -1  -5   6       54.36       59.25      5.42 o 
   0  -5   6      325.27      322.73     10.09 o 
   1  -5   6      240.27      218.04      8.92 o 
   2  -5   6      162.61      160.57      8.76 o 
   3  -5   6        1.74        2.60      4.02 o 
   4  -5   6        8.58        5.26      5.88 o 
  -4  -4   6        1.72        0.74      3.34 o 
  -3  -4   6        1.79        1.69      0.57 o 
  -2  -4   6       44.49       41.59      5.32 o 
  -1  -4   6        3.53        2.89      2.89 o 
   0  -4   6       30.64       33.71      3.63 o 
   1  -4   6        7.49        3.54      1.99 o 
   2  -4   6       47.60       46.80      4.47 o 
   3  -4   6       11.51        9.33      4.28 o 
   4  -4   6        3.24        7.73      5.26 o 
  -4  -3   6        5.03        7.77      3.49 o 
  -3  -3   6        1.42        2.49      3.98 o 
  -2  -3   6      173.27      147.32      8.76 o 
  -1  -3   6     1786.30     1712.46     20.18 o 
   0  -3   6     1154.09     1196.73     14.57 o 
   1  -3   6       38.82       43.05      3.93 o 
   2  -3   6      755.42      778.25     16.49 o 
   3  -3   6       17.33       15.66      4.19 o 
   4  -3   6        0.36        3.81      5.88 o 
  -4  -2   6        0.01        2.72      4.17 o 
  -3  -2   6        4.43       11.27      3.99 o 
  -2  -2   6       74.32       82.15      6.67 o 
  -1  -2   6       16.97       15.34      2.64 o 
   0  -2   6     2558.27     2829.74     19.15 o 
   1  -2   6      445.25      481.12      9.64 o 
   2  -2   6      448.02      496.14     13.15 o 
   3  -2   6      119.89      125.37      8.61 o 
   4  -2   6       13.43       10.57      5.94 o 
  -4  -1   6        0.70        1.57      4.07 o 
  -3  -1   6      131.45      139.69     10.67 o 
  -2  -1   6       55.34       58.81      7.02 o 
  -1  -1   6       64.29       60.23      3.90 o 
   0  -1   6     1965.56     1918.08     14.36 o 
   1  -1   6      530.79      620.73     10.77 o 
   2  -1   6      340.36      407.90     11.49 o 
   3  -1   6        0.89        2.16      3.37 o 
   4  -1   6       17.57       29.55      4.87 o 
  -4   0   6        0.84        6.21      3.99 o 
  -3   0   6        3.08        5.99      5.58 o 
  -2   0   6      136.99      149.49      7.65 o 
  -1   0   6       65.27       59.46      4.19 o 
   0   0   6        6.20       11.02      3.29 o 
   1   0   6     1175.02     1006.24     10.08 o 
   2   0   6      243.17      204.24      9.02 o 
   3   0   6       17.78       14.42      2.46 o 
   4   0   6        1.85        0.55      2.37 o 
  -4   1   6        0.05        8.48      6.01 o 
  -3   1   6      562.93      557.60     18.85 o 
  -2   1   6      489.34      513.29     13.34 o 
  -1   1   6     1818.50     1897.11     17.28 o 
   0   1   6     1424.36     1466.36     13.51 o 
   1   1   6      105.17      106.24      5.52 o 
   2   1   6     1027.39      802.74     14.13 o 
   3   1   6        4.90        7.92      3.22 o 
   4   1   6        7.40        8.09      3.69 o 
  -4   2   6        1.82        1.35      7.23 o 
  -3   2   6        0.80        1.83      5.89 o 
  -2   2   6       10.76       19.04      4.03 o 
  -1   2   6        5.70        5.28      2.31 o 
   0   2   6     2576.86     2719.88     20.40 o 
   1   2   6        9.70       12.41      3.23 o 
   2   2   6      168.07      137.41      6.75 o 
   3   2   6        1.24        0.27      2.91 o 
   4   2   6        1.13        1.42      0.43 o 
  -4   3   6        0.02        6.62      6.62 o 
  -3   3   6      244.87      211.44     14.47 o 
  -2   3   6        9.07        9.10      3.77 o 
  -1   3   6      886.44      931.97     14.53 o 
   0   3   6      477.68      415.73     10.43 o 
   1   3   6      348.15      392.33     11.89 o 
   2   3   6       45.74       36.70      4.33 o 
   3   3   6       16.67       16.59      3.96 o 
   4   3   6       22.95       24.32      5.75 o 
  -4   4   6        2.60        3.33      5.56 o 
  -3   4   6        9.52       11.76      5.26 o 
  -2   4   6      102.33      106.33      7.72 o 
  -1   4   6        3.20        5.21      2.77 o 
   0   4   6       20.31       15.18      3.71 o 
   1   4   6        3.20        8.10      3.99 o 
   2   4   6        1.93        2.76      0.87 o 
   3   4   6       28.60       21.89      4.29 o 
   4   4   6        0.65        0.90      3.73 o 
  -4   5   6        0.40        6.36      6.36 o 
  -3   5   6       23.69       23.13      6.75 o 
  -2   5   6       12.11       13.64      4.23 o 
  -1   5   6      524.42      422.60     11.77 o 
   0   5   6      146.59      130.52      6.85 o 
   1   5   6        5.45       12.08      3.81 o 
   2   5   6       26.43       21.53      3.23 o 
   3   5   6       52.86       37.78      5.43 o 
  -3   6   6        6.61        9.20      5.13 o 
  -2   6   6        0.83        3.51      4.57 o 
  -1   6   6       27.17       25.11      4.00 o 
   0   6   6        1.10        2.58      5.86 o 
   1   6   6        9.85        9.41      4.01 o 
   2   6   6        4.20        0.61      3.29 o 
   3   6   6        2.30        1.15      4.20 o 
  -3   7   6        0.14        7.89      5.03 o 
  -2   7   6       11.23        7.59      5.02 o 
  -1   7   6       30.41       22.77      5.52 o 
   0   7   6        4.72        4.38      5.35 o 
   1   7   6        8.92        9.40      4.14 o 
   2   7   6        1.44        1.36      0.36 o 
   3   7   6        3.40        3.95      4.74 o 
  -3   8   6        2.63        0.60      6.41 o 
  -2   8   6        7.69       10.45      5.81 o 
  -1   8   6        9.09       11.27      3.20 o 
   0   8   6      253.65      197.65     10.48 o 
   1   8   6       52.03       46.60      5.38 o 
   2   8   6        0.18        1.61      3.46 o 
  -2   9   6        4.21        1.09      5.26 o 
  -1   9   6       83.13       69.73      8.66 o 
   0   9   6       13.74       11.73      5.56 o 
   1   9   6        3.43       12.12      4.75 o 
   2   9   6        1.01        1.66      3.16 o 
  -1  10   6        0.42        1.89      5.51 o 
   0  10   6        9.86        5.94     11.15 o 
   1  10   6        0.89        5.61      3.81 o 
  -1 -10   7        3.12        1.47      2.64 o 
   0 -10   7        3.34        7.04      4.79 o 
   1 -10   7        0.16        5.94      6.60 o 
  -2  -9   7        1.86        4.33      4.20 o 
  -1  -9   7      241.90      243.56     12.83 o 
   0  -9   7       46.45       56.59      8.12 o 
   1  -9   7        4.71        7.38      2.18 o 
   2  -9   7       17.27       21.77      7.34 o 
  -3  -8   7        0.07        3.65      3.50 o 
  -2  -8   7        1.20        0.49      4.42 o 
  -1  -8   7       97.52       76.31      8.22 o 
   0  -8   7       29.45       38.35      6.32 o 
   1  -8   7       21.24       36.65      6.08 o 
   2  -8   7        3.31        3.29      5.84 o 
   3  -8   7       11.26        2.25      8.31 o 
  -3  -7   7       17.87       22.93      5.13 o 
  -2  -7   7        0.10        3.85      3.85 o 
  -1  -7   7       19.88       27.30      5.30 o 
   0  -7   7        5.01        0.81      4.92 o 
   1  -7   7       29.45       20.41      5.47 o 
   2  -7   7        9.51        0.00      4.98 o 
   3  -7   7        4.67        7.64      5.94 o 
  -3  -6   7        4.75        5.75      1.53 o 
  -2  -6   7       92.05       92.46      8.46 o 
  -1  -6   7      279.46      276.31     12.07 o 
   0  -6   7      129.11      152.06      8.46 o 
   1  -6   7        3.30        6.73      3.20 o 
   2  -6   7        2.31        2.61      3.67 o 
   3  -6   7        1.64        1.94      4.75 o 
  -4  -5   7        4.62        7.90      3.27 o 
  -3  -5   7        3.27        1.89      3.70 o 
  -2  -5   7        0.54        6.80      3.11 o 
  -1  -5   7      238.29      230.70      9.67 o 
   0  -5   7       37.16       36.45      4.37 o 
   1  -5   7       84.68       70.67      5.28 o 
   2  -5   7       10.29       13.45      3.40 o 
   3  -5   7        0.05        1.75      4.02 o 
   4  -5   7        3.37        3.72      6.52 o 
  -4  -4   7        0.72        0.36      2.78 o 
  -3  -4   7       51.57       58.39      5.92 o 
  -2  -4   7       90.37       94.38      7.33 o 
  -1  -4   7        0.08        0.80      3.41 o 
   0  -4   7     1859.55     2072.63     21.32 o 
   1  -4   7      169.93      150.09      6.67 o 
   2  -4   7       15.00       16.94      3.48 o 
   3  -4   7        0.33        2.00      4.17 o 
   4  -4   7       11.53       13.56      5.53 o 
  -4  -3   7       10.09       13.98      4.14 o 
  -3  -3   7       30.20       33.16      4.73 o 
  -2  -3   7       42.20       48.02      5.69 o 
  -1  -3   7       46.20       44.27      4.06 o 
   0  -3   7      178.44      168.01      6.13 o 
   1  -3   7       53.26       65.04      4.33 o 
   2  -3   7      222.62      229.76      9.13 o 
   3  -3   7       26.79       24.80      4.94 o 
   4  -3   7        0.12        4.64      4.96 o 
  -4  -2   7        1.94        0.00      4.40 o 
  -3  -2   7       51.63       62.37      6.68 o 
  -2  -2   7       10.18       14.88      4.47 o 
  -1  -2   7      102.80      114.56      6.03 o 
   0  -2   7      456.69      489.57      8.64 o 
   1  -2   7      127.92      124.81      6.00 o 
   2  -2   7      119.84      154.00      8.06 o 
   3  -2   7       35.38       46.04      5.37 o 
   4  -2   7       21.79       26.02      5.95 o 
  -4  -1   7        0.62        7.35      4.69 o 
  -3  -1   7      133.64      171.08     10.35 o 
  -2  -1   7      643.58      709.92     15.87 o 
  -1  -1   7      137.78      132.41      5.68 o 
   0  -1   7      223.24      224.83      5.88 o 
   1  -1   7       50.08       53.89      4.00 o 
   2  -1   7       18.76       17.58      4.74 o 
   3  -1   7       86.67       88.21      6.96 o 
   4  -1   7        0.18        4.36      4.11 o 
  -4   0   7        0.92        2.01      4.36 o 
  -3   0   7       35.67       35.53      8.70 o 
  -2   0   7      105.39       96.85      4.42 o 
  -1   0   7        5.90        7.02      2.33 o 
   0   0   7        1.79        3.33      3.33 o 
   1   0   7      178.51      169.49      6.27 o 
   2   0   7       57.24       46.35      3.57 o 
   3   0   7        7.22        6.06      2.13 o 
   4   0   7        6.53        4.63      2.47 o 
  -4   1   7        5.21        5.47      6.38 o 
  -3   1   7       50.25       51.86      7.70 o 
  -2   1   7       20.36       26.95      4.00 o 
  -1   1   7        3.24        4.98      2.28 o 
   0   1   7      302.53      307.89      7.57 o 
   1   1   7      918.01      987.81     15.37 o 
   2   1   7      124.60      110.26      6.97 o 
   3   1   7       23.83       20.54      3.80 o 
   4   1   7        6.52        0.75      4.10 o 
  -4   2   7        4.71        0.00      7.83 o 
  -3   2   7        9.05       14.26      4.77 o 
  -2   2   7       68.87       73.29      5.86 o 
  -1   2   7       38.51       33.13      3.68 o 
   0   2   7      259.83      288.08      7.71 o 
   1   2   7       83.61       92.59      5.98 o 
   2   2   7      151.85      150.05      6.56 o 
   3   2   7        5.65        0.60      3.35 o 
   4   2   7        5.05        5.27      3.99 o 
  -4   3   7        8.85       10.76      6.71 o 
  -3   3   7       43.31       31.66      7.17 o 
  -2   3   7       22.99       20.86      3.51 o 
  -1   3   7       26.88       24.18      3.45 o 
   0   3   7      192.86      207.68      8.04 o 
   1   3   7        6.24        3.25      3.04 o 
   2   3   7        1.81        1.55      2.51 o 
   3   3   7      187.26      179.11      9.21 o 
   4   3   7        4.23        0.86      4.29 o 
  -4   4   7        3.66        2.55      6.84 o 
  -3   4   7        0.11        1.40      5.13 o 
  -2   4   7       91.79       97.85      7.27 o 
  -1   4   7       41.67       51.14      4.94 o 
   0   4   7      955.51     1103.21     16.33 o 
   1   4   7       27.25       32.07      5.61 o 
   2   4   7       42.70       34.88      5.27 o 
   3   4   7       12.74       11.64      4.35 o 
   4   4   7        3.02        1.83      4.01 o 
  -4   5   7        1.35        6.39      5.99 o 
  -3   5   7        4.36        1.94      5.19 o 
  -2   5   7        0.64        6.49      3.96 o 
  -1   5   7       25.66       29.26      5.87 o 
   0   5   7       40.12       49.66      4.60 o 
   1   5   7      223.68      174.74      9.78 o 
   2   5   7       27.89       23.00      4.55 o 
   3   5   7       39.51       32.79      5.83 o 
  -3   6   7        9.94       10.44      5.36 o 
  -2   6   7        4.54       11.12      3.17 o 
  -1   6   7       76.10       74.70      5.65 o 
   0   6   7       31.18       44.91      4.63 o 
   1   6   7       44.02       52.33      6.54 o 
   2   6   7      124.27      119.27      7.66 o 
   3   6   7       11.48        4.46      4.22 o 
  -3   7   7       11.04        8.95      6.07 o 
  -2   7   7        1.01        1.78      4.24 o 
  -1   7   7        2.39        3.61      3.61 o 
   0   7   7        0.38        4.00      4.00 o 
   1   7   7        0.95        3.78      5.19 o 
   2   7   7        0.79        3.55      3.55 o 
   3   7   7        4.49        2.25      4.42 o 
  -2   8   7        9.10       14.13      4.90 o 
  -1   8   7      108.30       82.88      7.48 o 
   0   8   7       12.32       21.14      6.19 o 
   1   8   7        8.51       12.55      3.41 o 
   2   8   7        7.56        7.36      4.21 o 
  -2   9   7        1.24        4.83      4.83 o 
  -1   9   7       20.94       15.94      5.52 o 
   0   9   7       31.45       31.23      6.13 o 
   1   9   7       27.06       28.95      6.96 o 
   2   9   7        1.72       10.23      3.62 o 
  -1  10   7        9.02        2.89      4.25 o 
   0  10   7       10.78        7.92      4.25 o 
   1  10   7        1.38        1.13      3.44 o 
  -1 -10   8        0.93        4.03      2.96 o 
   0 -10   8        0.04        1.81      4.02 o 
   1 -10   8        0.36        5.93      5.93 o 
  -2  -9   8        1.35        1.84      0.57 o 
  -1  -9   8       23.25       27.21      5.82 o 
   0  -9   8       16.64       26.82      5.25 o 
   1  -9   8        0.12        7.95      5.62 o 
   2  -9   8        1.84        0.73      6.94 o 
  -3  -8   8        0.00        0.80      4.14 o 
  -2  -8   8       62.48       53.20      8.33 o 
  -1  -8   8      128.35      123.12      9.27 o 
   0  -8   8        0.67        5.22      4.92 o 
   1  -8   8       28.51       30.42      6.80 o 
   2  -8   8       71.94       74.97      9.61 o 
   3  -8   8       59.69       75.43     10.85 o 
  -3  -7   8        3.80        3.33      4.54 o 
  -2  -7   8        3.31        5.47      4.45 o 
  -1  -7   8      209.35      218.37     11.75 o 
   0  -7   8        6.09        6.08      4.40 o 
   1  -7   8        7.29       10.13      3.17 o 
   2  -7   8        0.02        8.81      4.41 o 
   3  -7   8        6.60        9.57      6.71 o 
  -3  -6   8        0.92        2.81      3.91 o 
  -2  -6   8       73.67       84.05      7.63 o 
  -1  -6   8        6.61       14.18      4.51 o 
   0  -6   8        3.53        6.00      3.15 o 
   1  -6   8      143.19      129.77      7.85 o 
   2  -6   8       51.09       48.16      6.41 o 
   3  -6   8      114.68      111.75      9.92 o 
  -4  -5   8        2.44        2.21      3.40 o 
  -3  -5   8        1.03        0.41      3.30 o 
  -2  -5   8        8.28        8.74      3.90 o 
  -1  -5   8       16.15       16.80      4.66 o 
   0  -5   8        0.14        3.27      2.23 o 
   1  -5   8      180.64      163.61      8.23 o 
   2  -5   8       28.03       31.58      4.65 o 
   3  -5   8       12.41       13.08      4.65 o 
   4  -5   8        0.83        3.01      6.29 o 
  -4  -4   8        0.59        2.30      3.50 o 
  -3  -4   8        1.18        0.77      3.75 o 
  -2  -4   8       39.42       30.46      5.13 o 
  -1  -4   8      217.39      226.44      8.84 o 
   0  -4   8      556.22      612.12     14.52 o 
   1  -4   8      723.84      649.28     14.15 o 
   2  -4   8        2.23        3.12      3.91 o 
   3  -4   8       49.61       40.66      6.06 o 
   4  -4   8       34.47       53.54      7.75 o 
  -4  -3   8        0.02        2.41      3.70 o 
  -3  -3   8       13.19       11.29      4.62 o 
  -2  -3   8       10.24       12.81      3.78 o 
  -1  -3   8       45.66       46.43      4.84 o 
   0  -3   8        3.96        2.27      1.88 o 
   1  -3   8       89.64      100.55      5.54 o 
   2  -3   8      158.59      179.07      8.45 o 
   3  -3   8       50.13       62.93      6.21 o 
   4  -3   8       13.30       11.05      5.75 o 
  -4  -2   8        0.18        0.85      4.06 o 
  -3  -2   8        9.68        3.05      4.64 o 
  -2  -2   8      282.07      319.52     11.72 o 
  -1  -2   8      563.44      533.97     11.60 o 
   0  -2   8      153.23      143.92      5.60 o 
   1  -2   8     2219.69     2217.63     21.67 o 
   2  -2   8      103.49      126.79      6.98 o 
   3  -2   8       19.62       20.60      5.67 o 
   4  -2   8       25.50       38.40      6.32 o 
  -4  -1   8        0.65        1.44      4.88 o 
  -3  -1   8       37.35       56.24      6.59 o 
  -2  -1   8       77.52       74.53      5.92 o 
  -1  -1   8      470.76      474.29     10.45 o 
   0  -1   8     1050.04      987.39     12.04 o 
   1  -1   8     2044.26     2143.28     21.13 o 
   2  -1   8      918.30     1143.09     19.32 o 
   3  -1   8       36.67       48.39      5.26 o 
   4  -1   8        0.93        3.22      4.18 o 
  -4   0   8       20.36       34.44      7.94 o 
  -3   0   8       77.22      100.36     10.90 o 
  -2   0   8        5.32       10.67      2.13 o 
  -1   0   8      796.05      726.09     20.67 o 
   0   0   8      729.30      758.63     26.07 o 
   1   0   8     1261.03     1156.38     11.51 o 
   2   0   8       10.84        8.18      6.59 o 
   3   0   8      156.40      120.63      5.33 o 
   4   0   8        7.26        6.42      4.00 o 
  -4   1   8        0.01        3.42      5.71 o 
  -3   1   8        0.31        1.14      4.33 o 
  -2   1   8        1.87        2.09      2.83 o 
  -1   1   8        4.40        2.16      2.26 o 
   0   1   8      836.15      859.69     12.08 o 
   1   1   8      180.75      230.20      8.32 o 
   2   1   8       87.48       80.11      6.93 o 
   3   1   8       12.50       15.99      3.92 o 
   4   1   8        3.49       10.48      3.24 o 
  -4   2   8       47.89       37.71      8.02 o 
  -3   2   8       28.37       23.63      5.17 o 
  -2   2   8      559.43      530.27     13.73 o 
  -1   2   8      271.52      331.06      9.01 o 
   0   2   8       50.83       60.78      3.97 o 
   1   2   8     1447.49     1447.48     20.14 o 
   2   2   8       15.27       18.76      4.64 o 
   3   2   8       44.58       29.81      4.99 o 
   4   2   8        0.02        3.40      4.58 o 
  -4   3   8        0.73        0.00      5.94 o 
  -3   3   8        1.17        1.23      4.27 o 
  -2   3   8        0.89        0.00      2.85 o 
  -1   3   8      668.30      689.84     14.04 o 
   0   3   8        0.20        4.03      2.78 o 
   1   3   8      235.92      256.73     12.27 o 
   2   3   8        5.82        5.65      3.56 o 
   3   3   8        7.76        9.51      4.34 o 
   4   3   8       11.25        5.45      4.32 o 
  -4   4   8       20.11       14.36      7.32 o 
  -3   4   8        0.02        2.14      4.63 o 
  -2   4   8      162.25      150.27      7.89 o 
  -1   4   8      113.22      107.47      6.79 o 
   0   4   8      320.33      289.09     10.30 o 
   1   4   8       66.55       87.97      6.62 o 
   2   4   8      126.55      133.04      8.84 o 
   3   4   8      150.94      131.64      9.15 o 
   4   4   8        5.12        5.39      5.39 o 
  -3   5   8        4.54       10.39      3.93 o 
  -2   5   8        4.51        6.21      4.09 o 
  -1   5   8        0.04        3.50      3.50 o 
   0   5   8        1.64        1.92      2.70 o 
   1   5   8        2.18        3.30      3.30 o 
   2   5   8       23.77       16.86      5.80 o 
   3   5   8        3.64        8.70      4.01 o 
  -3   6   8        0.17        2.90      5.08 o 
  -2   6   8       48.72       53.03      5.71 o 
  -1   6   8       58.16       73.10      6.16 o 
   0   6   8        1.05        3.50      2.59 o 
   1   6   8       54.15       61.11      7.67 o 
   2   6   8       40.28       42.02      6.90 o 
   3   6   8        4.33        3.66      4.22 o 
  -3   7   8        0.00        1.61      4.73 o 
  -2   7   8        4.55        3.64      4.29 o 
  -1   7   8        5.00        3.84      3.49 o 
   0   7   8       48.52       44.70      5.60 o 
   1   7   8        2.24        8.86      4.64 o 
   2   7   8        0.38        5.16      5.16 o 
   3   7   8        0.02        7.02      3.77 o 
  -2   8   8       14.45       22.02      5.29 o 
  -1   8   8        6.65       15.28      4.33 o 
   0   8   8       13.48       11.07      4.82 o 
   1   8   8        0.00        6.22      6.84 o 
   2   8   8        2.16        5.53      5.53 o 
  -2   9   8        2.81        3.44      0.94 o 
  -1   9   8       88.48       89.82      6.66 o 
   0   9   8       29.93       32.79      9.51 o 
   1   9   8        0.91       22.24      9.11 o 
   0  10   8        0.88        1.50      7.18 o 
  -1 -10   9        1.80        1.25      2.49 o 
   0 -10   9       44.96       42.49      5.63 o 
   1 -10   9        5.43        1.32      5.89 o 
  -2  -9   9        5.49        5.09      3.46 o 
  -1  -9   9       13.48       11.19      4.95 o 
   0  -9   9        0.00        1.02      4.45 o 
   1  -9   9        3.59        6.93      4.47 o 
   2  -9   9       27.64       32.29      8.68 o 
  -3  -8   9        0.59        0.40      3.10 o 
  -2  -8   9      160.35      145.36     10.59 o 
  -1  -8   9       45.71       38.73      7.20 o 
   0  -8   9        1.10        0.93      4.46 o 
   1  -8   9       86.57       72.75      8.52 o 
   2  -8   9        8.77       14.94      6.54 o 
   3  -8   9       11.94       25.48      8.08 o 
  -3  -7   9        0.79        6.73      3.51 o 
  -2  -7   9       61.27       58.44      6.83 o 
  -1  -7   9       67.79       68.19      7.46 o 
   0  -7   9       27.60       27.33      4.76 o 
   1  -7   9       30.58       39.80      6.06 o 
   2  -7   9       17.34        7.32      5.53 o 
   3  -7   9        5.43        4.33      5.26 o 
  -3  -6   9        0.04        8.63      3.83 o 
  -2  -6   9        0.30        6.22      3.83 o 
  -1  -6   9       15.23       11.23      4.33 o 
   0  -6   9      183.88      193.09      9.89 o 
   1  -6   9       17.23       16.72      3.98 o 
   2  -6   9       87.02       72.05      7.94 o 
   3  -6   9        2.47        1.55      6.32 o 
  -3  -5   9        6.81       11.11      3.46 o 
  -2  -5   9       48.54       45.46      6.34 o 
  -1  -5   9      251.19      227.55      9.83 o 
   0  -5   9        9.39       16.07      3.41 o 
   1  -5   9        2.21        1.51      2.86 o 
   2  -5   9       18.06       23.10      4.40 o 
   3  -5   9        2.13        3.14      4.23 o 
   4  -5   9        0.60        1.79      5.80 o 
  -4  -4   9        1.72        1.59      3.70 o 
  -3  -4   9        0.00        3.43      3.43 o 
  -2  -4   9      124.04      153.33      8.62 o 
  -1  -4   9       53.51       45.99      4.81 o 
   0  -4   9       65.74       73.52      5.15 o 
   1  -4   9       18.15       11.68      3.46 o 
   2  -4   9        0.12        1.62      3.19 o 
   3  -4   9        9.16       12.27      4.67 o 
   4  -4   9       17.73       18.26      5.71 o 
  -4  -3   9        4.01        8.22      3.67 o 
  -3  -3   9       10.71       10.84      4.17 o 
  -2  -3   9       10.03       12.25      3.44 o 
  -1  -3   9     1368.66     1205.50     17.79 o 
   0  -3   9      143.18      146.31      8.29 o 
   1  -3   9       14.40       14.19      3.43 o 
   2  -3   9        0.34        1.23      3.18 o 
   3  -3   9       97.42      105.63      8.83 o 
   4  -3   9        2.81        1.46      4.44 o 
  -4  -2   9       10.70        7.86      5.26 o 
  -3  -2   9       53.19       57.57      7.00 o 
  -2  -2   9        0.09        3.04      3.04 o 
  -1  -2   9       51.09       48.64      4.67 o 
   0  -2   9      430.18      432.18     10.43 o 
   1  -2   9      835.29      920.06     14.66 o 
   2  -2   9       83.20       87.01      6.35 o 
   3  -2   9        1.84        0.36      3.93 o 
   4  -2   9        1.86        0.47      5.01 o 
  -4  -1   9        3.72        3.95      1.10 o 
  -3  -1   9        0.07        2.73      4.03 o 
  -2  -1   9       24.64       30.19      5.14 o 
  -1  -1   9       41.44       39.78      3.88 o 
   0  -1   9      168.97      157.89      5.89 o 
   1  -1   9      188.98      176.76      7.38 o 
   2  -1   9       81.58       80.45      6.28 o 
   3  -1   9       23.73       31.21      4.83 o 
   4  -1   9       15.42       18.22      5.39 o 
  -4   0   9       25.90       31.93      4.87 o 
  -3   0   9      129.12      122.35     18.83 o 
  -2   0   9       40.75       49.69      3.37 o 
  -1   0   9       11.92        8.98      8.41 o 
   0   0   9        0.05       14.70     14.70 o 
   1   0   9      423.96      487.04     34.36 o 
   2   0   9      106.54       95.88      5.48 o 
   3   0   9       20.33       18.19      3.81 o 
   4   0   9        0.01        2.78      2.78 o 
  -4   1   9        3.44        4.32      5.31 o 
  -3   1   9       24.11       16.52      5.21 o 
  -2   1   9        1.32        1.85      3.13 o 
  -1   1   9       39.45       39.69      3.63 o 
   0   1   9       86.70       97.79      5.13 o 
   1   1   9       27.30       22.30      4.05 o 
   2   1   9        1.75        3.05      3.57 o 
   3   1   9       25.68       19.49      4.66 o 
   4   1   9       12.36       13.94      4.88 o 
  -4   2   9        1.04        3.80      5.49 o 
  -3   2   9        0.64        2.68      3.38 o 
  -2   2   9        2.75        3.09      2.98 o 
  -1   2   9       64.65       81.59      5.17 o 
   0   2   9      159.82      171.78      6.73 o 
   1   2   9       47.35       56.54      4.96 o 
   2   2   9      132.83      153.37      8.95 o 
   3   2   9       21.33       18.93      4.33 o 
   4   2   9        0.33        1.36      4.32 o 
  -4   3   9        0.56        6.06      6.06 o 
  -3   3   9       26.12       21.97      5.44 o 
  -2   3   9       47.31       38.74      4.59 o 
  -1   3   9      115.23      124.96      6.58 o 
   0   3   9      107.30      132.46      8.42 o 
   1   3   9      222.00      171.07      8.35 o 
   2   3   9        7.45       17.86      4.32 o 
   3   3   9       13.71       13.50      4.19 o 
   4   3   9        0.51        3.35      4.58 o 
  -4   4   9        4.51        7.32      4.38 o 
  -3   4   9        0.92        4.74      4.74 o 
  -2   4   9        0.23        0.42      4.57 o 
  -1   4   9       41.15       34.74      4.58 o 
   0   4   9        7.13        3.60      2.49 o 
   1   4   9        1.27        8.02      3.91 o 
   2   4   9      580.62      636.92     18.30 o 
   3   4   9       11.64       10.47      5.03 o 
  -3   5   9        8.28        4.24      4.94 o 
  -2   5   9        9.40       15.82      4.96 o 
  -1   5   9      143.98      175.61      9.01 o 
   0   5   9       32.18       43.04      4.88 o 
   1   5   9       54.81       70.44      7.29 o 
   2   5   9       51.64       70.28      8.06 o 
   3   5   9        9.83       12.26      4.69 o 
  -3   6   9        0.80        3.68      4.24 o 
  -2   6   9        3.08       10.61      4.28 o 
  -1   6   9        4.03        4.28      1.11 o 
   0   6   9       63.73       53.19      6.01 o 
   1   6   9       20.19       24.83      5.42 o 
   2   6   9       32.31       44.52      7.60 o 
   3   6   9       27.70       24.43      6.60 o 
  -3   7   9        0.06        5.99      3.85 o 
  -2   7   9       23.79       27.20      4.33 o 
  -1   7   9       13.37       13.23      3.77 o 
   0   7   9       59.60       46.75      5.50 o 
   1   7   9       44.43       53.12      8.06 o 
   2   7   9        0.30        3.04      6.66 o 
   3   7   9        1.60        4.60      4.97 o 
  -2   8   9        0.27        7.74      4.47 o 
  -1   8   9        2.26        1.44      4.17 o 
   0   8   9        2.08        5.60      3.98 o 
   1   8   9        0.30        0.65      6.22 o 
   2   8   9       10.65        2.06      7.94 o 
  -1   9   9        0.37        1.42      5.18 o 
   0   9   9        2.80        8.93      5.03 o 
   1   9   9        8.43        7.16      6.85 o 
  -1 -10  10        7.78        7.70      2.39 o 
   0 -10  10       16.79       18.93      3.86 o 
   1 -10  10        0.12        3.29      5.76 o 
  -2  -9  10        6.59        7.81      3.34 o 
  -1  -9  10        4.40        6.43      3.87 o 
   0  -9  10        1.15        4.90      4.07 o 
   1  -9  10        5.91        7.15      2.24 o 
   2  -9  10        7.22       24.02      8.12 o 
  -2  -8  10       39.71       33.80      5.85 o 
  -1  -8  10       18.66       19.45      5.47 o 
   0  -8  10        6.52        0.49      4.88 o 
   1  -8  10        3.09       10.49      5.47 o 
   2  -8  10        0.30        2.46      5.74 o 
   3  -8  10        0.14        7.45      6.25 o 
  -3  -7  10       23.13       35.25      5.83 o 
  -2  -7  10       64.93       71.56      7.91 o 
  -1  -7  10        2.11        1.86      0.53 o 
   0  -7  10       67.03       48.36      6.82 o 
   1  -7  10      243.50      228.18     12.30 o 
   2  -7  10      328.73      315.38     14.88 o 
   3  -7  10        7.62        3.22      6.06 o 
  -3  -6  10        1.20        3.31      4.48 o 
  -2  -6  10       68.98       66.46      7.48 o 
  -1  -6  10        0.95        0.35      3.06 o 
   0  -6  10        4.67        9.67      3.59 o 
   1  -6  10        5.34        2.23      3.87 o 
   2  -6  10       54.92       64.20      7.56 o 
   3  -6  10        0.15        1.58      5.68 o 
  -3  -5  10        6.95        4.84      4.44 o 
  -2  -5  10        9.66        8.33      4.78 o 
  -1  -5  10       22.25       24.36      4.00 o 
   0  -5  10      112.96      121.92      9.33 o 
   1  -5  10       66.98       59.68      5.60 o 
   2  -5  10      346.70      358.25     13.13 o 
   3  -5  10       31.92       47.62      6.67 o 
  -4  -4  10        0.01        0.00      3.14 o 
  -3  -4  10        3.13        3.93      3.93 o 
  -2  -4  10       13.09       13.79      4.09 o 
  -1  -4  10       12.19       20.85      3.56 o 
   0  -4  10      389.62      413.53     12.72 o 
   1  -4  10      109.63       94.95      6.29 o 
   2  -4  10       82.21      100.25      7.04 o 
   3  -4  10        0.01        3.80      4.97 o 
   4  -4  10        1.07        5.64      5.64 o 
  -4  -3  10        0.53        3.81      4.58 o 
  -3  -3  10       15.58       15.39      5.15 o 
  -2  -3  10       34.14       25.68      4.98 o 
  -1  -3  10      206.50      180.07      7.90 o 
   0  -3  10     1486.80     1718.46     20.04 o 
   1  -3  10        0.93        0.23      2.54 o 
   2  -3  10      286.22      309.27     11.36 o 
   3  -3  10      187.64      228.10     11.60 o 
   4  -3  10        9.14       15.29      5.14 o 
  -4  -2  10        7.68        7.55      4.83 o 
  -3  -2  10       34.54       20.06      5.76 o 
  -2  -2  10        2.99        8.21      3.33 o 
  -1  -2  10       17.50       25.78      3.36 o 
   0  -2  10      107.07      111.84      6.65 o 
   1  -2  10     1005.85      905.39     16.20 o 
   2  -2  10      207.06      209.01      9.27 o 
   3  -2  10       79.50       93.16      7.27 o 
   4  -2  10       22.36       22.39      5.02 o 
  -4  -1  10        0.66        7.07      5.12 o 
  -3  -1  10        5.24        9.82      4.32 o 
  -2  -1  10      119.61      131.25      7.31 o 
  -1  -1  10       42.92       51.62      4.11 o 
   0  -1  10     1994.98     2183.36     20.43 o 
   1  -1  10      394.47      378.38     10.82 o 
   2  -1  10      305.18      332.58     11.81 o 
   3  -1  10       77.92       88.93      7.60 o 
   4  -1  10       13.09       16.57      4.52 o 
  -4   0  10        2.87        5.02      7.68 o 
  -3   0  10       10.72        7.33      3.09 o 
  -2   0  10       38.64       38.99      3.19 o 
  -1   0  10      333.15      253.59     18.85 o 
   0   0  10     2207.06     2716.49     49.96 o 
   1   0  10     2433.03     2327.71     17.59 o 
   2   0  10       48.81       41.62      3.61 o 
   3   0  10        0.46        0.82      4.57 o 
   4   0  10        3.53        5.27      2.91 o 
  -4   1  10       13.73       13.99      6.15 o 
  -3   1  10        6.69       11.98      4.12 o 
  -2   1  10       63.36       62.82      5.50 o 
  -1   1  10      283.38      256.24      8.50 o 
   0   1  10     1385.12     1563.41     18.15 o 
   1   1  10       30.87       43.39      4.38 o 
   2   1  10      537.40      513.17     14.81 o 
   3   1  10       43.64       43.65      6.05 o 
   4   1  10        8.20        7.40      4.88 o 
  -4   2  10        3.11        0.51      4.96 o 
  -3   2  10        1.88        6.10      3.47 o 
  -2   2  10        3.15        1.47      3.19 o 
  -1   2  10      121.35      118.69      5.35 o 
   0   2  10        3.74        8.44      2.62 o 
   1   2  10      105.99       84.96      6.56 o 
   2   2  10      122.19       94.10      7.41 o 
   3   2  10        1.74        3.65      3.65 o 
   4   2  10        3.81        4.28      4.74 o 
  -4   3  10        2.48        5.77      5.77 o 
  -3   3  10       85.21       71.06      7.41 o 
  -2   3  10        6.95        9.94      3.66 o 
  -1   3  10        9.72        6.28      3.23 o 
   0   3  10      580.21      642.24     14.06 o 
   1   3  10        0.12        1.65      3.70 o 
   2   3  10      258.63      243.24     11.78 o 
   3   3  10        2.63        1.35      4.35 o 
   4   3  10        1.04        0.52      4.82 o 
  -3   4  10        0.36        3.62      3.48 o 
  -2   4  10       58.96       55.72      6.42 o 
  -1   4  10        0.58        0.00      2.93 o 
   0   4  10      161.36      205.55      8.57 o 
   1   4  10       11.90       10.49      4.03 o 
   2   4  10       10.07       20.24      5.86 o 
   3   4  10       22.88       19.73      6.32 o 
  -3   5  10       10.37       11.31      4.42 o 
  -2   5  10       25.99       29.22      6.31 o 
  -1   5  10       73.93       83.08      7.90 o 
   0   5  10       72.73       73.25      7.45 o 
   1   5  10      198.45      205.90     10.13 o 
   2   5  10      360.62      354.65     15.14 o 
   3   5  10       23.01       20.97      6.00 o 
  -3   6  10        0.98        4.04      3.86 o 
  -2   6  10        0.26        3.51      4.32 o 
  -1   6  10        2.50        1.24      4.05 o 
   0   6  10       10.99        9.56      3.41 o 
   1   6  10        7.90       10.52      5.01 o 
   2   6  10        2.42        5.09      5.97 o 
   3   6  10        1.31        4.67      4.57 o 
  -3   7  10        3.41        9.18      3.38 o 
  -2   7  10        6.74        1.69      4.59 o 
  -1   7  10        2.30        3.35      4.58 o 
   0   7  10       34.31       42.25      5.70 o 
   1   7  10        3.75        9.55      4.48 o 
   2   7  10        0.05        4.62      6.10 o 
  -2   8  10        8.90        1.35      4.76 o 
  -1   8  10       41.75       47.13      7.63 o 
   0   8  10        0.03        2.88      3.88 o 
   1   8  10        1.61        1.59      0.42 o 
   2   8  10        0.80        7.56      7.56 o 
  -1   9  10        9.18        6.87      5.94 o 
   0   9  10        0.00        5.46      5.46 o 
   1   9  10        2.84        0.00      6.37 o 
  -1 -10  11        0.01        1.62      2.28 o 
   0 -10  11        0.21        1.60      3.11 o 
   1 -10  11        5.20        0.00      5.74 o 
  -2  -9  11       18.28       19.71      3.80 o 
  -1  -9  11       24.96       20.98      4.79 o 
   0  -9  11        0.05        1.46      4.19 o 
   1  -9  11        0.96        9.40      4.52 o 
   2  -9  11       56.15       47.83     11.06 o 
  -2  -8  11       15.87       14.49      4.77 o 
  -1  -8  11        0.00        3.64      4.50 o 
   0  -8  11       35.54       34.42      6.28 o 
   1  -8  11       69.19       58.21      7.72 o 
   2  -8  11        5.09        9.73      7.00 o 
  -3  -7  11       33.61       36.21      5.72 o 
  -2  -7  11        5.53       10.41      4.38 o 
  -1  -7  11        4.99        7.32      5.67 o 
   0  -7  11      147.72      149.25     10.03 o 
   1  -7  11      130.02      118.77      9.91 o 
   2  -7  11       25.34       23.04      6.42 o 
   3  -7  11        1.45        6.06      6.06 o 
  -3  -6  11       11.06        9.57      4.44 o 
  -2  -6  11       75.15       89.44      7.39 o 
  -1  -6  11       34.33       23.40      5.52 o 
   0  -6  11       57.68       54.86      6.27 o 
   1  -6  11       13.69       11.89      5.20 o 
   2  -6  11        5.50       10.81      4.30 o 
   3  -6  11        0.81        7.67      4.92 o 
  -3  -5  11        0.08        1.62      4.01 o 
  -2  -5  11        6.19        5.32      4.42 o 
  -1  -5  11      238.57      230.34     10.03 o 
   0  -5  11       24.26       31.30      3.67 o 
   1  -5  11      376.65      339.09     12.65 o 
   2  -5  11        7.91       14.54      3.35 o 
   3  -5  11       50.83       60.81      7.13 o 
  -4  -4  11        0.39        0.82      3.00 o 
  -3  -4  11        6.57        9.22      3.64 o 
  -2  -4  11      141.92      145.90      8.54 o 
  -1  -4  11       45.51       47.11      4.47 o 
   0  -4  11       36.99       40.38      4.55 o 
   1  -4  11       56.16       42.18      4.96 o 
   2  -4  11       21.53       18.68      5.19 o 
   3  -4  11       22.27       14.72      5.97 o 
   4  -4  11        5.64        9.74      4.93 o 
  -4  -3  11        0.23        3.05      3.36 o 
  -3  -3  11       13.28       13.58      5.15 o 
  -2  -3  11       13.59       11.13      4.48 o 
  -1  -3  11       19.70       18.96      3.66 o 
   0  -3  11        0.09        1.48      2.58 o 
   1  -3  11        2.80        0.81      2.69 o 
   2  -3  11        3.65        2.02      3.77 o 
   3  -3  11       27.46       17.67      6.20 o 
   4  -3  11        0.36        7.96      4.32 o 
  -4  -2  11        0.23        3.18      4.97 o 
  -3  -2  11        8.79       14.33      4.78 o 
  -2  -2  11      281.96      295.15     11.38 o 
  -1  -2  11       20.53       19.79      3.88 o 
   0  -2  11        1.73        2.50      2.50 o 
   1  -2  11       14.71       14.30      3.67 o 
   2  -2  11      199.79      200.58      9.41 o 
   3  -2  11        0.23        7.54      3.23 o 
   4  -2  11        1.57        4.15      4.46 o 
  -4  -1  11       20.67       33.79      6.40 o 
  -3  -1  11        8.12        8.69      3.43 o 
  -2  -1  11        0.52        0.59      3.09 o 
  -1  -1  11      402.84      369.35     10.42 o 
   0  -1  11      552.46      579.27     12.62 o 
   1  -1  11       17.45       18.69      3.45 o 
   2  -1  11        1.69        0.00      3.57 o 
   3  -1  11       14.81       18.22      5.79 o 
   4  -1  11        0.80        5.91      4.29 o 
  -4   0  11        2.76        4.98      3.51 o 
  -3   0  11        0.00        1.42      5.10 o 
  -2   0  11        4.31        1.87      2.13 o 
  -1   0  11       40.88       36.25     14.35 o 
   0   0  11       22.72       60.03     29.83 o 
   1   0  11       69.47       29.49     70.65 o 
   2   0  11        0.19        2.05      2.42 o 
   3   0  11      138.47      138.63     12.05 o 
   4   0  11       54.73       50.43      4.63 o 
  -4   1  11        9.52       13.75      5.93 o 
  -3   1  11       12.75       13.64      4.72 o 
  -2   1  11        0.57        5.17      2.74 o 
  -1   1  11        3.80        1.60      2.63 o 
   0   1  11      502.35      528.88     13.10 o 
   1   1  11       66.57       57.95      5.86 o 
   2   1  11      148.67      138.43     10.26 o 
   3   1  11        2.00        1.24      4.20 o 
   4   1  11        7.53        5.07      5.24 o 
  -4   2  11        2.73        1.02      4.98 o 
  -3   2  11        2.16        3.88      3.64 o 
  -2   2  11       13.90       17.03      3.91 o 
  -1   2  11        2.07        3.24      2.61 o 
   0   2  11        9.14        7.77      2.53 o 
   1   2  11        0.40        1.27      2.79 o 
   2   2  11       73.20       65.98      7.16 o 
   3   2  11       34.82       36.16      6.46 o 
   4   2  11       11.74        7.57      4.71 o 
  -4   3  11        0.31        1.04      5.12 o 
  -3   3  11        1.39        4.67      4.67 o 
  -2   3  11        7.92        9.10      3.80 o 
  -1   3  11        1.54        1.98      0.59 o 
   0   3  11        0.03        0.23      2.36 o 
   1   3  11      404.54      388.03     12.97 o 
   2   3  11        2.25        4.36      4.56 o 
   3   3  11        3.19        1.92      5.27 o 
   4   3  11        3.24        6.02      4.95 o 
  -3   4  11       14.40       14.24      4.43 o 
  -2   4  11       36.57       26.10      4.78 o 
  -1   4  11       53.41       43.68      5.36 o 
   0   4  11       94.92       89.49      6.45 o 
   1   4  11        0.07        8.28      4.48 o 
   2   4  11        6.80       14.17      4.01 o 
   3   4  11        3.14        0.52      5.61 o 
  -3   5  11        0.16        3.42      4.12 o 
  -2   5  11       11.07       17.39      4.58 o 
  -1   5  11        3.93        6.37      1.89 o 
   0   5  11        3.13        3.65      3.75 o 
   1   5  11      532.47      552.09     17.27 o 
   2   5  11       38.03       35.04      7.58 o 
   3   5  11        3.06        0.00      5.40 o 
  -3   6  11        0.32        2.71      4.16 o 
  -2   6  11       12.49       14.17      4.95 o 
  -1   6  11       31.77       34.56      6.23 o 
   0   6  11        7.29       13.59      4.05 o 
   1   6  11       41.48       50.72      7.49 o 
   2   6  11       24.89       16.64      6.65 o 
   3   6  11        2.17        8.93      5.28 o 
  -2   7  11        0.01        0.41      5.00 o 
  -1   7  11        2.54        5.99      4.87 o 
   0   7  11        5.57       11.30      4.80 o 
   1   7  11       10.07        5.40      6.65 o 
   2   7  11       40.54       51.88      9.53 o 
  -2   8  11        4.93        9.80      4.21 o 
  -1   8  11       31.56       29.63      6.13 o 
   0   8  11        1.55        2.47      4.69 o 
   1   8  11        5.03       15.40      6.61 o 
   2   8  11        4.78        4.00      7.55 o 
  -1   9  11        0.45        5.72      6.30 o 
   0   9  11        2.38        5.03      5.26 o 
   1   9  11        6.95        6.90      6.90 o 
  -1 -10  12        9.59        8.42      2.31 o 
   0 -10  12        3.01        6.50      3.60 o 
   1 -10  12        5.83        7.70      4.99 o 
  -2  -9  12        5.26        1.00      3.24 o 
  -1  -9  12        4.25        8.29      3.70 o 
   0  -9  12        0.50        3.77      5.12 o 
   1  -9  12        3.61        7.74      5.49 o 
   2  -9  12        9.50       11.42      8.78 o 
  -2  -8  12        3.45        4.99      3.36 o 
  -1  -8  12        3.41        5.85      4.67 o 
   0  -8  12        6.39        8.79      6.21 o 
   1  -8  12       68.89       81.39      8.94 o 
   2  -8  12        0.50        2.69      5.38 o 
  -3  -7  12       24.63       33.77      5.69 o 
  -2  -7  12        9.99       16.67      4.26 o 
  -1  -7  12        7.19        7.80      4.11 o 
   0  -7  12        0.84        2.24      4.06 o 
   1  -7  12        0.50        0.51      4.59 o 
   2  -7  12        2.59        6.44      6.44 o 
   3  -7  12        2.35        5.61      6.92 o 
  -3  -6  12       11.67       17.86      5.50 o 
  -2  -6  12       11.46       12.24      4.34 o 
  -1  -6  12       16.51       31.05      7.45 o 
   0  -6  12      419.17      508.07     16.26 o 
   1  -6  12      732.58      722.45     19.40 o 
   2  -6  12        6.25        4.75      4.75 o 
   3  -6  12        0.26        4.03      5.32 o 
  -3  -5  12        8.40       15.54      4.41 o 
  -2  -5  12       10.18        8.78      4.44 o 
  -1  -5  12        1.68        1.85      0.49 o 
   0  -5  12       11.96        7.09      3.86 o 
   1  -5  12      263.71      222.77     10.61 o 
   2  -5  12        4.44        3.74      4.15 o 
   3  -5  12       17.22       26.27      5.93 o 
  -3  -4  12        0.60        1.62      4.03 o 
  -2  -4  12       28.30       29.87      4.91 o 
  -1  -4  12       42.55       51.61      6.10 o 
   0  -4  12       26.45       23.88      4.70 o 
   1  -4  12      652.10      636.05     15.96 o 
   2  -4  12      371.66      402.55     14.29 o 
   3  -4  12      119.00      138.95     10.52 o 
  -4  -3  12        3.50        6.58      4.11 o 
  -3  -3  12        0.09        4.85      4.32 o 
  -2  -3  12        8.94       15.42      3.98 o 
  -1  -3  12      209.87      202.84      8.77 o 
   0  -3  12      137.67      121.78      6.59 o 
   1  -3  12      167.29      142.70      7.91 o 
   2  -3  12       14.15       17.59      4.07 o 
   3  -3  12        1.84        3.37      4.36 o 
   4  -3  12        0.02        2.51      4.41 o 
  -4  -2  12        0.95        2.76      3.37 o 
  -3  -2  12        2.94        5.20      3.96 o 
  -2  -2  12       13.48       17.36      4.26 o 
  -1  -2  12      871.17      798.36     16.14 o 
   0  -2  12        0.01        3.73      3.73 o 
   1  -2  12      883.74      822.90     16.81 o 
   2  -2  12      381.14      378.95     13.16 o 
   3  -2  12       38.83       50.50      6.08 o 
   4  -2  12       10.46       13.10      5.69 o 
  -4  -1  12       12.20       13.93      5.50 o 
  -3  -1  12        0.10        0.00      3.90 o 
  -2  -1  12        3.51        2.21      2.95 o 
  -1  -1  12       99.69       96.94      5.90 o 
   0  -1  12     2138.32     2511.36     24.77 o 
   1  -1  12      283.92      230.17      9.16 o 
   2  -1  12      160.73      148.59      8.56 o 
   3  -1  12       28.75       25.68      5.17 o 
   4  -1  12       12.69       10.83      4.65 o 
  -4   0  12        0.67        0.82      3.54 o 
  -3   0  12       11.15       14.70      3.23 o 
  -2   0  12        0.51        0.37      5.35 o 
  -1   0  12      614.08      504.12     24.63 o 
   0   0  12      429.58      508.42     23.50 o 
   1   0  12      821.52      794.55     24.20 o 
   2   0  12      265.84      254.67     16.18 o 
   3   0  12      114.99      118.04      9.58 o 
   4   0  12        0.89        5.26      6.21 o 
  -4   1  12        0.01        2.01      4.06 o 
  -3   1  12        6.47        8.07      4.28 o 
  -2   1  12       33.87       24.54      4.34 o 
  -1   1  12      487.65      449.19     11.82 o 
   0   1  12     1479.53     1782.57     22.11 o 
   1   1  12      104.66       87.33      6.64 o 
   2   1  12        0.17        2.01      4.59 o 
   3   1  12        0.07        6.23      4.37 o 
   4   1  12        0.06        0.94      4.14 o 
  -4   2  12        3.27        0.52      5.75 o 
  -3   2  12        0.17        6.72      3.57 o 
  -2   2  12       22.69       21.50      4.47 o 
  -1   2  12      428.48      396.83     11.88 o 
   0   2  12        0.01        1.39      3.14 o 
   1   2  12      851.45      761.64     17.63 o 
   2   2  12       69.96       67.31      6.91 o 
   3   2  12       34.74       31.10      6.20 o 
   4   2  12        0.92        0.53      4.54 o 
  -3   3  12        1.23        0.42      4.06 o 
  -2   3  12        6.46        6.39      3.91 o 
  -1   3  12        0.11        0.10      4.50 o 
   0   3  12       62.37       61.89      5.28 o 
   1   3  12      349.48      310.15     12.07 o 
   2   3  12        4.54        3.63      5.60 o 
   3   3  12        8.00        7.72      5.28 o 
  -3   4  12        0.09        1.27      4.40 o 
  -2   4  12        1.95        0.74      3.93 o 
  -1   4  12      120.69      132.73     10.21 o 
   0   4  12        6.16        6.43      4.35 o 
   1   4  12      646.88      600.19     17.35 o 
   2   4  12       38.27       30.55      6.29 o 
   3   4  12        0.05        0.53      4.76 o 
  -3   5  12        2.00        3.96      4.35 o 
  -2   5  12        0.07        0.39      3.68 o 
  -1   5  12       35.41       27.59      4.54 o 
   0   5  12        6.71        7.99      2.50 o 
   1   5  12        1.54        1.49      0.43 o 
   2   5  12       23.16       25.54      4.55 o 
   3   5  12        1.28        4.26      5.83 o 
  -3   6  12        4.25        5.62      4.60 o 
  -2   6  12        6.29        2.19      4.57 o 
  -1   6  12       42.18       48.57      9.15 o 
   0   6  12       77.38       77.92      8.67 o 
   1   6  12      254.54      232.80     13.37 o 
   2   6  12       21.96       22.18      6.04 o 
   3   6  12       12.91       12.25      7.28 o 
  -2   7  12        1.66        4.46      5.86 o 
  -1   7  12       11.36        0.52      5.26 o 
   0   7  12        3.33        4.87      4.87 o 
   1   7  12        1.24        0.00      5.47 o 
   2   7  12        6.23       10.66      7.70 o 
  -2   8  12        0.15        3.23      4.36 o 
  -1   8  12        5.73       10.68      6.00 o 
   0   8  12        0.10        4.26      4.98 o 
   1   8  12        1.11        1.89      6.08 o 
   2   8  12        1.75        0.80      8.23 o 
  -1   9  12        0.04        3.32      5.56 o 
   0   9  12        0.92        5.36      4.76 o 
   0 -10  13        0.01        0.38      3.18 o 
  -1  -9  13        2.68        4.57      3.25 o 
   0  -9  13       11.36       16.25      4.23 o 
   1  -9  13        8.55       13.16      5.63 o 
   2  -9  13        4.84       15.90      5.83 o 
  -2  -8  13       11.86       11.73      3.96 o 
  -1  -8  13        4.44        7.99      2.35 o 
   0  -8  13        9.36       15.23      4.70 o 
   1  -8  13      194.09      184.90     12.44 o 
   2  -8  13        0.21        2.09      6.49 o 
  -3  -7  13        5.05        3.65      3.80 o 
  -2  -7  13        0.12        2.13      3.09 o 
  -1  -7  13       68.33       60.11      6.56 o 
   0  -7  13       90.95      104.97      8.95 o 
   1  -7  13        6.10       13.17      5.13 o 
   2  -7  13        5.92        5.90      5.32 o 
   3  -7  13        2.94        2.22      6.07 o 
  -3  -6  13        0.21        0.40      3.97 o 
  -2  -6  13        9.83        6.94      3.71 o 
  -1  -6  13       92.38       90.93      6.92 o 
   0  -6  13      447.13      504.71     16.59 o 
   1  -6  13        7.52        1.34      5.21 o 
   2  -6  13       14.29       11.04      5.46 o 
   3  -6  13        1.31        1.20      4.95 o 
  -3  -5  13       27.92       34.84      5.80 o 
  -2  -5  13       27.51       23.90      4.67 o 
  -1  -5  13       17.19       21.23      4.55 o 
   0  -5  13        1.43        3.60      4.11 o 
   1  -5  13        1.73        5.38      3.17 o 
   2  -5  13        0.12        3.07      4.75 o 
   3  -5  13       18.90       11.41      5.92 o 
  -3  -4  13        1.26        0.00      3.88 o 
  -2  -4  13       72.58       61.70      6.06 o 
  -1  -4  13       30.80       20.96      4.77 o 
   0  -4  13      493.45      537.64     14.84 o 
   1  -4  13       61.17       59.24      5.93 o 
   2  -4  13      109.67      112.06      8.58 o 
   3  -4  13        0.75        1.88      4.40 o 
  -3  -3  13       24.35       23.13      5.38 o 
  -2  -3  13       18.91       18.16      4.40 o 
  -1  -3  13       81.33       77.68      6.60 o 
   0  -3  13       18.50       24.29      3.85 o 
   1  -3  13       36.68       30.21      4.95 o 
   2  -3  13      150.34      143.28      9.53 o 
   3  -3  13       39.15       46.75      6.43 o 
   4  -3  13        8.36        8.70      5.02 o 
  -4  -2  13        0.21        3.70      4.04 o 
  -3  -2  13        0.00        0.84      4.05 o 
  -2  -2  13        9.15        9.10      4.00 o 
  -1  -2  13        9.44       16.10      3.62 o 
   0  -2  13       26.57       23.22      3.44 o 
   1  -2  13        1.03        4.64      3.01 o 
   2  -2  13       10.00        7.75      4.69 o 
   3  -2  13        0.54        2.55      4.03 o 
   4  -2  13        0.92        1.92      4.28 o 
  -4  -1  13        0.43        5.29      4.08 o 
  -3  -1  13       30.84       31.39      4.93 o 
  -2  -1  13        0.18        0.00      3.45 o 
  -1  -1  13        1.15        4.54      3.05 o 
   0  -1  13      115.12      145.17      7.25 o 
   1  -1  13       51.36       38.47      5.61 o 
   2  -1  13      118.53      126.04      8.17 o 
   3  -1  13       49.96       43.95      6.45 o 
   4  -1  13        1.64        0.90      4.02 o 
  -4   0  13        2.08        1.53      3.33 o 
  -3   0  13        0.01        2.56      2.63 o 
  -2   0  13      101.14       99.17      6.54 o 
  -1   0  13       32.05       29.28      6.01 o 
   0   0  13       33.70       59.95     13.40 o 
   1   0  13        3.99       22.56     22.56 o 
   2   0  13       66.18       71.57      7.75 o 
   3   0  13       15.32       19.56      6.37 o 
   4   0  13        1.10        0.80      2.61 o 
  -4   1  13        0.93        2.52      3.53 o 
  -3   1  13        1.16        3.91      3.83 o 
  -2   1  13        8.84        2.50      4.45 o 
  -1   1  13       17.37        9.21      3.92 o 
   0   1  13       34.66       38.88      5.47 o 
   1   1  13       14.38       10.22      5.47 o 
   2   1  13      336.11      353.90     13.76 o 
   3   1  13      224.04      238.12     12.37 o 
   4   1  13        0.28        3.51      4.88 o 
  -4   2  13        2.60        7.17      4.73 o 
  -3   2  13        0.47        2.44      3.95 o 
  -2   2  13        1.18        0.00      3.34 o 
  -1   2  13      107.45       97.85      6.73 o 
   0   2  13       58.46       70.79      5.68 o 
   1   2  13       88.54       73.64      7.50 o 
   2   2  13        0.14        4.82      4.82 o 
   3   2  13       41.95       57.64      7.52 o 
  -3   3  13        0.03        2.07      3.64 o 
  -2   3  13        1.51        1.77      3.63 o 
  -1   3  13        1.46        7.20      3.49 o 
   0   3  13        4.50        4.81      3.66 o 
   1   3  13       57.15       63.28      6.23 o 
   2   3  13       42.12       50.40      7.32 o 
   3   3  13       13.73       17.27      5.17 o 
  -3   4  13        2.38        1.31      4.16 o 
  -2   4  13        0.77        0.97      3.62 o 
  -1   4  13        0.26        0.68      3.57 o 
   0   4  13      325.46      382.48     13.28 o 
   1   4  13       17.44       20.92      4.83 o 
   2   4  13        7.52       11.81      4.70 o 
   3   4  13       21.90       34.97      7.53 o 
  -3   5  13        5.73        4.55      4.27 o 
  -2   5  13       12.15       11.16      4.14 o 
  -1   5  13        3.92        1.51      3.62 o 
   0   5  13        2.78        5.22      5.22 o 
   1   5  13        0.03        5.53      5.53 o 
   2   5  13        8.28        4.54      5.80 o 
   3   5  13        2.91        0.00      7.04 o 
  -3   6  13        1.49        1.96      3.90 o 
  -2   6  13        0.49        3.26      4.41 o 
  -1   6  13        2.55        2.36      0.67 o 
   0   6  13      141.62      146.70      9.85 o 
   1   6  13       87.74       83.21      8.75 o 
   2   6  13       14.89       15.95      6.08 o 
  -2   7  13       19.96       14.62      5.36 o 
  -1   7  13        1.38        1.83      0.51 o 
   0   7  13        5.76        9.48      5.36 o 
   1   7  13       35.87       30.61      7.32 o 
   2   7  13        3.89        4.34      6.45 o 
  -1   8  13        1.25        1.28      0.34 o 
   0   8  13        1.99        5.81      5.81 o 
   1   8  13       22.72        9.35      7.93 o 
   0 -10  14        0.20        3.46      3.46 o 
  -1  -9  14        0.31        4.76      3.12 o 
   0  -9  14       11.49       10.06      4.96 o 
   1  -9  14        3.79        2.39      6.83 o 
  -2  -8  14        0.25        4.74      3.08 o 
  -1  -8  14        2.47        2.65      3.88 o 
   0  -8  14        2.67        6.92      4.74 o 
   1  -8  14       21.64       23.81      5.99 o 
   2  -8  14        0.09        3.59      6.82 o 
  -2  -7  14        0.01        1.69      3.19 o 
  -1  -7  14       12.66       10.08      4.70 o 
   0  -7  14      183.34      216.91     13.77 o 
   1  -7  14        5.93        6.29      4.63 o 
   2  -7  14        0.12        2.43      5.93 o 
  -3  -6  14        2.13        3.73      3.85 o 
  -2  -6  14        2.54        0.81      3.80 o 
  -1  -6  14        0.88        5.71      3.37 o 
   0  -6  14        1.84        2.08      4.23 o 
   1  -6  14        7.35        4.64      5.14 o 
   2  -6  14       41.28       60.38      7.47 o 
   3  -6  14        0.00        1.88      5.91 o 
  -3  -5  14        9.30       11.94      4.46 o 
  -2  -5  14        0.74        2.75      4.06 o 
  -1  -5  14      274.89      227.78     10.90 o 
   0  -5  14      708.43      789.95     19.59 o 
   1  -5  14        7.30       12.29      4.84 o 
   2  -5  14       66.82       68.52      8.13 o 
   3  -5  14       19.54       17.43      6.48 o 
  -3  -4  14        6.11        1.63      4.35 o 
  -2  -4  14        7.51        2.61      4.26 o 
  -1  -4  14        2.59        3.20      0.96 o 
   0  -4  14      433.64      454.28     14.34 o 
   1  -4  14       22.96       21.67      4.56 o 
   2  -4  14       67.51       80.92      7.90 o 
   3  -4  14        0.63        1.48      4.40 o 
  -3  -3  14        5.80        2.02      4.04 o 
  -2  -3  14       19.29       19.33      4.56 o 
  -1  -3  14        0.66        0.02      5.91 o 
   0  -3  14      684.36      818.29     17.56 o 
   1  -3  14      925.19      833.84     18.94 o 
   2  -3  14      494.32      513.53     15.76 o 
   3  -3  14       43.12       46.91      6.46 o 
  -3  -2  14        3.10       11.48      3.70 o 
  -2  -2  14       36.50       39.47      5.30 o 
  -1  -2  14      101.18       98.97      6.65 o 
   0  -2  14       61.97       62.48      5.07 o 
   1  -2  14       34.06       25.14      4.62 o 
   2  -2  14        2.81        1.57      4.63 o 
   3  -2  14        0.52        1.79      3.98 o 
  -4  -1  14        0.86        1.45      4.69 o 
  -3  -1  14        0.25        4.89      3.98 o 
  -2  -1  14      178.26      178.39      9.17 o 
  -1  -1  14        0.90        2.32      4.36 o 
   0  -1  14      838.22      943.53     18.13 o 
   1  -1  14      311.05      285.11     11.03 o 
   2  -1  14       94.96       96.39      7.48 o 
   3  -1  14       84.32       86.52      7.91 o 
   4  -1  14        0.61        4.16      4.16 o 
  -4   0  14        0.06        1.58      3.20 o 
  -3   0  14        0.32        0.99      4.35 o 
  -2   0  14       43.23       41.89      3.38 o 
  -1   0  14     1146.78     1143.58     13.56 o 
   0   0  14      164.98      170.96     12.84 o 
   1   0  14      139.45      144.73     25.85 o 
   2   0  14        6.59        5.08      3.28 o 
   3   0  14       24.05       25.65      5.72 o 
  -3   1  14        0.00        2.42      3.25 o 
  -2   1  14       74.25       68.96      6.58 o 
  -1   1  14      138.58      151.66      7.82 o 
   0   1  14      528.31      626.59     15.23 o 
   1   1  14      518.88      498.54     15.04 o 
   2   1  14      480.98      462.41     16.81 o 
   3   1  14        2.62        4.34      5.50 o 
  -3   2  14        0.61        1.66      4.11 o 
  -2   2  14       50.51       43.18      4.94 o 
  -1   2  14      261.07      247.79     10.08 o 
   0   2  14      182.91      199.52      9.01 o 
   1   2  14       25.66       27.72      5.25 o 
   2   2  14       14.21       18.05      5.02 o 
   3   2  14        3.85        2.06      5.46 o 
  -3   3  14        0.02        2.15      3.42 o 
  -2   3  14       56.68       58.82      5.84 o 
  -1   3  14        7.36        9.00      3.50 o 
   0   3  14      662.37      723.26     17.65 o 
   1   3  14        5.72        4.54      3.46 o 
   2   3  14       46.11       45.00      7.07 o 
   3   3  14        0.30        6.19      4.54 o 
  -3   4  14        0.08        4.50      4.50 o 
  -2   4  14        0.11        0.78      2.96 o 
  -1   4  14       20.54       17.03      4.30 o 
   0   4  14      257.99      281.45     12.69 o 
   1   4  14       13.78       20.40      5.73 o 
   2   4  14        4.98        4.80      4.41 o 
   3   4  14        9.22       12.78      7.41 o 
  -3   5  14        0.19        2.37      3.43 o 
  -2   5  14       19.54       17.17      4.65 o 
  -1   5  14        4.62       14.49      4.81 o 
   0   5  14      497.04      540.98     17.31 o 
   1   5  14       57.39       46.32      6.08 o 
   2   5  14        0.74        2.37      5.99 o 
   3   5  14        3.26        4.02      6.37 o 
  -2   6  14        1.98        2.40      5.11 o 
  -1   6  14        0.14        2.75      4.80 o 
   0   6  14        0.06        6.54      4.03 o 
   1   6  14        9.23        3.88      5.20 o 
   2   6  14        1.21        1.96      5.47 o 
  -2   7  14       11.90        6.52      5.95 o 
  -1   7  14       10.48       14.44      5.34 o 
   0   7  14       51.40       58.12      8.36 o 
   1   7  14        1.50        3.13      6.12 o 
   2   7  14        5.05        2.23      6.99 o 
  -1   8  14        1.42       11.67      5.84 o 
   0   8  14        5.48        1.86      6.83 o 
   1   8  14        7.45        7.12      8.32 o 
  -1  -9  15        3.50        0.70      2.80 o 
   0  -9  15       34.50       30.45      5.30 o 
   1  -9  15        0.12        0.00      4.89 o 
  -2  -8  15        1.21        3.10      3.04 o 
  -1  -8  15        4.84        0.45      4.08 o 
   0  -8  15       14.53       10.96      5.53 o 
   1  -8  15        3.60        0.00      5.22 o 
   2  -8  15        3.57        7.47      6.49 o 
  -2  -7  15        2.10        5.87      3.30 o 
  -1  -7  15       17.19       15.12      4.69 o 
   0  -7  15      224.78      286.24     14.00 o 
   1  -7  15        4.81        7.11      4.63 o 
   2  -7  15        2.75        5.80      6.00 o 
  -3  -6  15        0.77        2.05      3.81 o 
  -2  -6  15       29.96       23.58      4.34 o 
  -1  -6  15       54.11       40.68      6.64 o 
   0  -6  15        8.71       11.04      5.83 o 
   1  -6  15       23.61       25.28      6.06 o 
   2  -6  15       13.03        8.92      6.22 o 
   3  -6  15        0.04        1.99      5.54 o 
  -3  -5  15        3.29        4.15      3.86 o 
  -2  -5  15       30.57       31.38      4.89 o 
  -1  -5  15      476.06      425.07     14.38 o 
   0  -5  15        0.04        4.43      4.43 o 
   1  -5  15       62.12       61.79      6.97 o 
   2  -5  15       63.84       58.25      7.96 o 
   3  -5  15       14.06        5.75      6.08 o 
  -3  -4  15       11.36        3.72      5.09 o 
  -2  -4  15        0.55        6.09      4.03 o 
  -1  -4  15        2.09        3.24      4.38 o 
   0  -4  15        1.36        0.36      3.90 o 
   1  -4  15       20.19       11.96      5.34 o 
   2  -4  15      172.89      167.49     10.64 o 
   3  -4  15        7.25       19.09      5.53 o 
  -3  -3  15        6.54       14.04      3.31 o 
  -2  -3  15       16.23       14.41      3.56 o 
  -1  -3  15      210.66      193.10      9.54 o 
   0  -3  15      145.16      166.86      8.97 o 
   1  -3  15       44.93       44.32      6.10 o 
   2  -3  15        0.41        8.94      4.01 o 
   3  -3  15        0.34        0.47      5.16 o 
  -3  -2  15        2.10        5.39      3.55 o 
  -2  -2  15       31.11       29.06      4.72 o 
  -1  -2  15       13.05       16.52      5.63 o 
   0  -2  15        4.31        4.35      4.35 o 
   1  -2  15      216.51      170.84     10.31 o 
   2  -2  15       58.51       52.85      6.86 o 
   3  -2  15       40.10       37.61      6.11 o 
  -3  -1  15        2.69        3.73      4.25 o 
  -2  -1  15        4.55        0.71      4.56 o 
  -1  -1  15       60.11       48.45      5.85 o 
   0  -1  15        0.04        3.61      3.61 o 
   1  -1  15        3.66        2.83      3.32 o 
   2  -1  15        0.48        0.81      3.37 o 
   3  -1  15        1.74        3.98      3.68 o 
  -3   0  15        1.78        3.02      3.02 o 
  -2   0  15        1.81        1.70      2.30 o 
  -1   0  15       90.67       69.19      6.99 o 
   0   0  15        9.28        0.99     11.34 o 
   1   0  15      457.04      364.47     31.97 o 
   2   0  15      278.88      261.42      8.81 o 
   3   0  15        0.13        0.24      2.90 o 
  -3   1  15        7.46       10.38      4.08 o 
  -2   1  15        0.69        0.69      3.95 o 
  -1   1  15       29.44       31.87      4.54 o 
   0   1  15        0.03        3.64      4.35 o 
   1   1  15       54.34       46.62      8.26 o 
   2   1  15       70.84       68.65     10.65 o 
   3   1  15        3.10        4.53      4.53 o 
  -3   2  15        2.41        7.63      4.29 o 
  -2   2  15       18.43       20.28      5.10 o 
  -1   2  15        5.70        6.79      2.12 o 
   0   2  15        7.87        8.78      4.21 o 
   1   2  15      232.74      208.60     11.34 o 
   2   2  15      358.77      366.05     15.24 o 
   3   2  15       13.62       17.35      5.94 o 
  -3   3  15        0.52        1.76      3.92 o 
  -2   3  15       16.42       11.44      4.16 o 
  -1   3  15       39.27       30.60      5.52 o 
   0   3  15        8.83       10.46      4.61 o 
   1   3  15       29.84       27.10      5.24 o 
   2   3  15      107.14      135.69     10.10 o 
   3   3  15        1.01        2.36      4.84 o 
  -3   4  15        1.34        3.66      4.46 o 
  -2   4  15        0.49        0.82      3.95 o 
  -1   4  15        5.24       14.60      4.33 o 
   0   4  15        4.02        4.43      4.60 o 
   1   4  15       24.76       28.19      6.27 o 
   2   4  15        6.51        5.06      6.36 o 
   3   4  15       26.16       43.77      7.37 o 
  -3   5  15        0.24        4.89      4.23 o 
  -2   5  15        2.23        6.71      4.96 o 
  -1   5  15       82.98       61.61      7.67 o 
   0   5  15       12.65        2.70      6.08 o 
   1   5  15       18.17       19.75      7.11 o 
   2   5  15       48.50       60.82      8.43 o 
  -2   6  15        2.18        1.99      4.83 o 
  -1   6  15        1.09        6.26      5.18 o 
   0   6  15        0.05        1.52      4.69 o 
   1   6  15       18.05        9.98      6.56 o 
   2   6  15        6.84       20.00      6.52 o 
  -2   7  15        0.31        6.23      6.23 o 
  -1   7  15       11.54       20.02      5.77 o 
   0   7  15       70.50       78.00     10.30 o 
   1   7  15       24.50       25.59      7.99 o 
  -1   8  15        0.26        1.89      5.69 o 
   0   8  15       16.32       19.55      6.54 o 
   1   8  15        6.10        9.31      7.35 o 
  -1  -9  16        0.01        2.75      3.23 o 
   0  -9  16       34.25       27.25      5.43 o 
   1  -9  16        0.12        1.21      4.80 o 
  -2  -8  16        0.16        2.64      3.33 o 
  -1  -8  16        8.15        6.43      3.56 o 
   0  -8  16        0.14        1.47      6.42 o 
   1  -8  16        0.21        7.22      4.90 o 
   2  -8  16       10.55       18.46      7.74 o 
  -2  -7  16        1.53        2.97      2.97 o 
  -1  -7  16        0.18        0.91      3.90 o 
   0  -7  16        6.85       13.34      4.62 o 
   1  -7  16        0.02        1.70      5.26 o 
   2  -7  16       23.62       22.17      6.85 o 
  -3  -6  16        2.45        4.94      3.17 o 
  -2  -6  16       19.11       25.49      4.37 o 
  -1  -6  16      185.36      157.77     10.03 o 
   0  -6  16        4.24        4.14      3.96 o 
   1  -6  16        1.11        0.51      4.64 o 
   2  -6  16       44.10       45.19      8.01 o 
   3  -6  16        0.78       14.70      6.53 o 
  -3  -5  16        0.82        1.66      4.03 o 
  -2  -5  16        2.34        1.64      4.36 o 
  -1  -5  16        6.91        7.28      2.20 o 
   0  -5  16       17.37       15.17      5.45 o 
   1  -5  16      171.61      170.21     10.80 o 
   2  -5  16        5.99        2.06      5.47 o 
   3  -5  16        6.26       13.90      5.51 o 
  -3  -4  16        2.03        5.42      3.54 o 
  -2  -4  16       57.30       57.97      7.10 o 
  -1  -4  16      320.88      313.51     12.21 o 
   0  -4  16       56.92       67.82      7.31 o 
   1  -4  16      420.05      373.06     15.02 o 
   2  -4  16       47.98       59.81      7.51 o 
   3  -4  16        3.76        6.48      4.96 o 
  -3  -3  16        2.58        0.00      3.53 o 
  -2  -3  16        0.16        3.61      3.61 o 
  -1  -3  16      211.19      172.96     10.20 o 
   0  -3  16       16.88       15.45      4.91 o 
   1  -3  16       98.12       88.71      8.12 o 
   2  -3  16        0.01        6.79      3.57 o 
   3  -3  16        1.62        5.05      4.73 o 
  -3  -2  16        7.41        9.69      3.83 o 
  -2  -2  16        4.39        7.46      4.20 o 
  -1  -2  16      364.07      352.72     13.04 o 
   0  -2  16      581.56      689.53     17.13 o 
   1  -2  16      548.53      502.55     16.01 o 
   2  -2  16      262.03      218.74     11.43 o 
   3  -2  16       16.01       14.33      5.11 o 
  -3  -1  16        4.99        0.41      4.25 o 
  -2  -1  16       50.66       55.63      6.37 o 
  -1  -1  16        0.02        1.36      3.66 o 
   0  -1  16       16.40        6.10      6.10 o 
   1  -1  16       66.48       58.56      6.48 o 
   2  -1  16        0.09        5.16      4.35 o 
   3  -1  16       11.04       13.29      4.36 o 
  -3   0  16       17.21       19.33      7.53 o 
  -2   0  16        5.04        7.55      2.71 o 
  -1   0  16      211.34      176.86     15.07 o 
   0   0  16      129.22      134.38      8.32 o 
   1   0  16      221.75      179.28     17.10 o 
   2   0  16      244.12      192.73      8.07 o 
   3   0  16        0.61        2.63      6.11 o 
  -3   1  16       10.30        2.55      4.32 o 
  -2   1  16      211.25      185.42     10.24 o 
  -1   1  16       77.98       57.23      7.01 o 
   0   1  16      117.01      122.12      8.51 o 
   1   1  16        0.07        4.06      4.96 o 
   2   1  16       19.50       22.49      7.07 o 
   3   1  16        0.25        5.19      5.19 o 
  -3   2  16        4.83        7.86      4.92 o 
  -2   2  16       23.65       16.74      5.24 o 
  -1   2  16      148.79      178.79      9.80 o 
   0   2  16      307.05      367.74     13.44 o 
   1   2  16      663.27      609.47     18.71 o 
   2   2  16        5.36        6.68      6.68 o 
   3   2  16        5.95       12.29      5.07 o 
  -3   3  16        4.04        0.44      4.24 o 
  -2   3  16       24.88       21.56      4.47 o 
  -1   3  16      110.47       82.90      7.52 o 
   0   3  16       77.27       70.11      7.62 o 
   1   3  16       23.22       36.63      5.50 o 
   2   3  16        2.62        2.17      5.50 o 
   3   3  16        0.45        4.82      5.89 o 
  -3   4  16        4.51        9.42      4.07 o 
  -2   4  16        2.45        8.09      3.79 o 
  -1   4  16      257.81      214.35     11.51 o 
   0   4  16       23.62       29.58      5.55 o 
   1   4  16       14.98       17.94      5.38 o 
   2   4  16       15.80       18.71      6.16 o 
   3   4  16        6.62       13.87      6.36 o 
  -2   5  16        2.03        2.32      4.50 o 
  -1   5  16       59.80       41.47      7.20 o 
   0   5  16        0.84        7.22      3.64 o 
   1   5  16        2.08        1.91      0.57 o 
   2   5  16       23.24       45.10      8.74 o 
  -2   6  16        0.44        0.00      4.55 o 
  -1   6  16      124.80      114.11      9.53 o 
   0   6  16       11.97        9.29      5.80 o 
   1   6  16        0.02       16.95      8.38 o 
   2   6  16        2.77        7.25      6.78 o 
  -1   7  16        0.24        0.57      4.69 o 
   0   7  16        0.42        1.88      5.67 o 
   1   7  16        0.02        5.07      6.67 o 
   0   8  16        0.78        2.18      8.52 o 
   0  -9  17        0.14        3.89      3.42 o 
  -1  -8  17       49.95       45.16      6.49 o 
   0  -8  17        9.59        9.52      6.26 o 
   1  -8  17       48.27       46.53      7.28 o 
  -2  -7  17        0.00        3.68      3.68 o 
  -1  -7  17        9.43        0.00      4.59 o 
   0  -7  17        1.91        4.99      4.99 o 
   1  -7  17        8.00        5.85      5.85 o 
   2  -7  17        8.76       17.48      6.90 o 
  -2  -6  17       11.99        5.09      3.47 o 
  -1  -6  17       93.23       82.92      7.64 o 
   0  -6  17        0.85        2.88      5.76 o 
   1  -6  17       48.69       49.72      8.11 o 
   2  -6  17       15.81       24.68      6.17 o 
  -3  -5  17        2.82        4.58      3.93 o 
  -2  -5  17       11.92       10.35      4.46 o 
  -1  -5  17        8.15        9.16      2.58 o 
   0  -5  17       57.28       66.95      7.52 o 
   1  -5  17       73.42       65.41      7.20 o 
   2  -5  17        0.15        2.77      4.67 o 
   3  -5  17        0.37        0.65      5.60 o 
  -3  -4  17        9.00       12.21      4.23 o 
  -2  -4  17      193.07      191.48     10.17 o 
  -1  -4  17        0.41        0.33      4.51 o 
   0  -4  17       59.98       66.83      6.74 o 
   1  -4  17      251.21      240.96     12.67 o 
   2  -4  17        6.75        6.58      5.15 o 
   3  -4  17        1.51        4.53      5.80 o 
  -3  -3  17        0.11        4.26      3.24 o 
  -2  -3  17        4.67       11.08      3.61 o 
  -1  -3  17        9.87       11.23      3.19 o 
   0  -3  17       71.27       70.46      7.77 o 
   1  -3  17      456.34      406.54     15.00 o 
   2  -3  17       32.54       28.75      5.62 o 
   3  -3  17        0.00        6.82      4.50 o 
  -3  -2  17        3.25        9.00      3.88 o 
  -2  -2  17       43.14       40.20      6.21 o 
  -1  -2  17       73.39       71.35      9.22 o 
   0  -2  17        0.66        1.94      4.19 o 
   1  -2  17       10.45       10.02      5.03 o 
   2  -2  17        0.51        0.47      4.57 o 
   3  -2  17        8.92       10.47      4.29 o 
  -3  -1  17        2.68        1.30      3.60 o 
  -2  -1  17       34.08       23.14      6.45 o 
  -1  -1  17        6.82        6.63      6.63 o 
   0  -1  17       66.53       61.39     10.22 o 
   1  -1  17        3.75        8.80      8.80 o 
   2  -1  17       36.03       31.52      6.23 o 
   3  -1  17        4.66        3.34      4.81 o 
  -3   0  17        0.45        5.82      2.70 o 
  -2   0  17       40.26       34.53      6.50 o 
  -1   0  17        3.43        3.55      3.55 o 
   0   0  17        7.67       12.95     12.95 o 
   1   0  17        5.54        4.44      4.44 o 
   2   0  17        2.87        3.17      3.17 o 
   3   0  17       12.78       15.22      3.52 o 
  -3   1  17        0.79        2.67      4.47 o 
  -2   1  17       16.87       12.47      4.70 o 
  -1   1  17       17.54       18.87      5.35 o 
   0   1  17      317.76      394.81     14.63 o 
   1   1  17      433.89      425.21     15.40 o 
   2   1  17        2.52        0.00      4.60 o 
   3   1  17        7.57        1.07      5.71 o 
  -3   2  17        1.61        1.79      4.35 o 
  -2   2  17        2.12        2.81      3.83 o 
  -1   2  17       23.34       29.74      6.09 o 
   0   2  17        0.18        1.62      4.74 o 
   1   2  17      149.76      151.44     10.60 o 
   2   2  17        3.98        4.18      4.50 o 
   3   2  17       17.41       22.02      7.00 o 
  -3   3  17        5.01       10.26      3.89 o 
  -2   3  17        0.19        1.25      4.18 o 
  -1   3  17        1.31        1.21      0.36 o 
   0   3  17       51.75       60.67      7.39 o 
   1   3  17      211.86      212.68     12.67 o 
   2   3  17       61.98       69.83      8.15 o 
   3   3  17        1.31        9.45      5.46 o 
  -3   4  17        2.83        0.96      4.52 o 
  -2   4  17       11.91        9.32      4.44 o 
  -1   4  17       53.02       73.30      7.85 o 
   0   4  17       48.54       60.88      7.42 o 
   1   4  17      112.62      116.97     10.37 o 
   2   4  17        0.39        1.24      5.77 o 
  -2   5  17        0.96        0.49      4.39 o 
  -1   5  17        1.92        1.92      5.15 o 
   0   5  17        6.07       12.45      4.75 o 
   1   5  17        2.11        7.68      5.06 o 
   2   5  17       23.28       31.20      7.39 o 
  -2   6  17        7.07       10.69      4.39 o 
  -1   6  17        0.00        0.36      5.90 o 
   0   6  17       29.80       37.16      9.33 o 
   1   6  17       31.20       43.88      8.40 o 
   2   6  17        2.56        0.00      6.53 o 
  -1   7  17        0.08        6.07      6.07 o 
   0   7  17       22.86       32.23      6.87 o 
   1   7  17        1.71        3.89      6.92 o 
  -1  -8  18       24.83       18.55      5.10 o 
   0  -8  18        3.33        2.02      5.11 o 
   1  -8  18       15.68       14.81      4.82 o 
  -2  -7  18        1.01        0.00      3.71 o 
  -1  -7  18        1.28        4.60      4.46 o 
   0  -7  18        1.43        3.62      5.12 o 
   1  -7  18       45.66       45.72      8.29 o 
   2  -7  18        0.30        1.48      6.36 o 
  -2  -6  18        2.20        2.57      3.82 o 
  -1  -6  18        0.00        1.37      4.24 o 
   0  -6  18        5.29        1.98      4.66 o 
   1  -6  18       15.41       20.67      5.98 o 
   2  -6  18       50.06       50.37      9.27 o 
  -2  -5  18       82.43       84.68      7.96 o 
  -1  -5  18        0.58        1.75      3.97 o 
   0  -5  18       33.66       35.97      5.68 o 
   1  -5  18       25.51       18.03      6.18 o 
   2  -5  18       10.99       26.16      6.16 o 
  -3  -4  18        0.93        3.43      3.74 o 
  -2  -4  18        5.95        2.50      5.21 o 
  -1  -4  18       14.74       10.49      4.98 o 
   0  -4  18      179.01      219.00     12.45 o 
   1  -4  18        9.60        0.00      5.66 o 
   2  -4  18       12.87       22.53      6.04 o 
   3  -4  18       24.83       34.73      7.55 o 
  -3  -3  18        3.76        6.94      4.46 o 
  -2  -3  18       81.33       77.14      7.55 o 
  -1  -3  18       29.98       31.38      5.79 o 
   0  -3  18      513.44      625.69     18.72 o 
   1  -3  18      119.43       88.02      8.67 o 
   2  -3  18       13.11       17.72      5.53 o 
   3  -3  18       28.93       32.62      7.03 o 
  -3  -2  18        0.40        0.87      3.99 o 
  -2  -2  18       26.89       32.30      5.77 o 
  -1  -2  18        0.14        2.40      4.36 o 
   0  -2  18       74.87       72.31      9.29 o 
   1  -2  18        0.00        5.00      5.00 o 
   2  -2  18       33.85       37.56      5.82 o 
   3  -2  18        3.50        5.22      5.36 o 
  -3  -1  18        1.61        3.99      3.99 o 
  -2  -1  18       85.80       85.45      7.90 o 
  -1  -1  18      102.58      116.17      8.60 o 
   0  -1  18      201.04      254.40     12.39 o 
   1  -1  18      600.02      629.04     16.28 o 
   2  -1  18       10.51       13.74      5.29 o 
   3  -1  18       24.98       26.10      5.51 o 
  -3   0  18       11.72        7.08      5.45 o 
  -2   0  18        2.64        3.09      2.94 o 
  -1   0  18        8.37        4.10      3.35 o 
   0   0  18       90.74      106.00      9.89 o 
   1   0  18        1.43        2.47      2.75 o 
   2   0  18       29.21       28.74      4.06 o 
   3   0  18       12.01       19.22      4.20 o 
  -3   1  18        3.49        0.45      4.40 o 
  -2   1  18       15.20        4.57      5.35 o 
  -1   1  18       44.69       44.75      6.08 o 
   0   1  18      279.34      345.72     14.54 o 
   1   1  18      241.45      191.08     12.91 o 
   2   1  18        0.89        3.06      5.14 o 
   3   1  18        6.93        4.38      5.91 o 
  -3   2  18       19.86       20.59      5.43 o 
  -2   2  18       28.68       23.73      5.64 o 
  -1   2  18       86.04       84.04      7.78 o 
   0   2  18        1.42        9.17      4.95 o 
   1   2  18       13.76       13.16      6.93 o 
   2   2  18        3.07        1.67      5.94 o 
   3   2  18        1.26        4.20      6.26 o 
  -3   3  18        2.73        8.17      3.69 o 
  -2   3  18       27.50       16.73      5.63 o 
  -1   3  18       38.71       38.74      6.03 o 
   0   3  18      278.03      361.46     14.68 o 
   1   3  18        9.53        7.83      6.36 o 
   2   3  18        2.95        1.78      5.71 o 
   3   3  18        0.04        3.28      6.13 o 
  -2   4  18       24.50       21.90      5.79 o 
  -1   4  18       32.01       28.91      6.50 o 
   0   4  18       12.57        6.04      5.91 o 
   1   4  18        1.28        1.49      0.42 o 
   2   4  18        1.44        1.31      7.15 o 
  -2   5  18       50.25       35.78      7.09 o 
  -1   5  18       29.08       32.77      6.21 o 
   0   5  18        3.24        6.71      4.74 o 
   1   5  18       28.88       27.95      7.95 o 
   2   5  18       10.11       17.93      7.88 o 
  -1   6  18        1.43        2.87      5.46 o 
   0   6  18        2.38        5.71      6.36 o 
   1   6  18       12.79       25.39      7.29 o 
   0   7  18        2.89        2.88      0.82 o 
  -1  -8  19        0.13        3.77      3.61 o 
   0  -8  19        3.92        5.01      4.36 o 
   1  -8  19        0.28        0.82      5.10 o 
  -1  -7  19        7.87        8.40      4.57 o 
   0  -7  19       75.01       88.36      9.53 o 
   1  -7  19        8.90        8.68      5.29 o 
   2  -7  19       12.32       12.74      6.35 o 
  -2  -6  19        1.37        0.42      3.61 o 
  -1  -6  19        0.13        2.37      4.27 o 
   0  -6  19        4.35        2.07      5.13 o 
   1  -6  19       48.63       62.93      8.08 o 
   2  -6  19        3.67        0.66      5.99 o 
  -2  -5  19       15.28        6.99      4.85 o 
  -1  -5  19        0.92        0.48      3.67 o 
   0  -5  19      184.67      198.22     11.56 o 
   1  -5  19        1.58        1.62      5.07 o 
   2  -5  19       19.74       11.02      6.39 o 
  -3  -4  19        1.04        3.91      3.75 o 
  -2  -4  19        3.14        4.33      4.65 o 
  -1  -4  19       48.90       46.01      6.85 o 
   0  -4  19      179.59      210.80     11.98 o 
   1  -4  19       10.28        5.63      4.69 o 
   2  -4  19        0.01        5.24      5.24 o 
   3  -4  19        0.51        6.22      6.22 o 
  -3  -3  19       35.17       38.55      6.45 o 
  -2  -3  19        1.40        1.73      4.76 o 
  -1  -3  19       12.02        2.60      5.90 o 
   0  -3  19      226.39      273.85     13.45 o 
   1  -3  19        6.27        5.76      5.76 o 
   2  -3  19       12.84        8.56      5.81 o 
   3  -3  19        1.27        3.48      5.32 o 
  -3  -2  19        3.20        0.90      4.44 o 
  -2  -2  19       11.52       10.30      4.59 o 
  -1  -2  19       41.83       40.24      8.93 o 
   0  -2  19      298.76      302.26     14.52 o 
   1  -2  19       12.67        6.65      6.65 o 
   2  -2  19        0.01        5.17      5.17 o 
   3  -2  19       10.24        8.70      6.35 o 
  -3  -1  19        7.33        6.46      4.40 o 
  -2  -1  19        6.38        6.04      4.64 o 
  -1  -1  19        4.59        6.82      6.82 o 
   0  -1  19        1.95        7.00      4.55 o 
   1  -1  19        1.50        6.16      6.16 o 
   2  -1  19        7.56        4.46      4.92 o 
   3  -1  19        5.80        7.65      5.22 o 
  -3   0  19       11.93       17.84      8.77 o 
  -2   0  19        6.51        3.57      3.29 o 
  -1   0  19        5.81        4.16      4.16 o 
   0   0  19       17.09       41.40     41.40 o 
   1   0  19        0.98        5.72      3.15 o 
   2   0  19       27.78       20.12      4.42 o 
   3   0  19       24.90       25.23      5.11 o 
  -3   1  19        8.78       16.77      4.54 o 
  -2   1  19        0.45        3.96      4.60 o 
  -1   1  19        1.92        2.16      4.30 o 
   0   1  19        9.84       24.17      6.82 o 
   1   1  19        2.28        5.35      5.85 o 
   2   1  19       33.73       31.70      6.84 o 
   3   1  19        2.36        2.24      5.57 o 
  -3   2  19        1.15        3.41      5.58 o 
  -2   2  19        2.50        2.25      4.50 o 
  -1   2  19       55.96       55.43      7.35 o 
   0   2  19      218.76      283.58     13.99 o 
   1   2  19        4.02        3.11      5.76 o 
   2   2  19        4.12        7.97      6.31 o 
   3   2  19       21.56       29.08      7.21 o 
  -2   3  19       30.90       17.18      6.57 o 
  -1   3  19       39.43       33.03      6.04 o 
   0   3  19      136.75      153.53     11.77 o 
   1   3  19        0.67       12.22      5.01 o 
   2   3  19       33.27       45.12      8.04 o 
  -2   4  19        0.82        4.42      4.08 o 
  -1   4  19        7.88        9.41      2.97 o 
   0   4  19       57.70       67.04      9.25 o 
   1   4  19       65.50       81.24      9.20 o 
   2   4  19        1.15        3.41      6.79 o 
  -2   5  19       17.24        7.94      6.40 o 
  -1   5  19       12.11        6.59      5.87 o 
   0   5  19       37.70       44.60      7.75 o 
   1   5  19        0.03        1.36      5.58 o 
   2   5  19       33.00       35.55     10.03 o 
  -1   6  19        0.02        3.10      5.63 o 
   0   6  19        0.11        6.89      7.01 o 
   1   6  19        6.69        9.38      7.42 o 
   0  -8  20        0.73        4.00      3.09 o 
  -1  -7  20        1.79        2.81      4.16 o 
   0  -7  20       25.83       26.42      5.47 o 
   1  -7  20       22.04       10.17      6.36 o 
  -2  -6  20        1.49        0.45      4.26 o 
  -1  -6  20        0.04        0.00      4.25 o 
   0  -6  20       30.93       28.30      7.86 o 
   1  -6  20        0.00        7.28      4.23 o 
   2  -6  20       14.80       23.25      6.77 o 
  -2  -5  20        0.29        1.80      3.78 o 
  -1  -5  20        7.78        8.11      4.47 o 
   0  -5  20        0.01        3.12      4.70 o 
   1  -5  20       46.68       42.19      7.94 o 
   2  -5  20       13.76       21.21      6.23 o 
  -2  -4  20        0.40        0.47      4.24 o 
  -1  -4  20       60.83       61.89      7.90 o 
   0  -4  20        0.22        6.95      4.61 o 
   1  -4  20       43.12       33.55      7.19 o 
   2  -4  20       61.52       60.30      8.51 o 
  -2  -3  20        3.05        0.00      4.93 o 
  -1  -3  20       55.77       36.71      7.74 o 
   0  -3  20        0.49        1.46      4.33 o 
   1  -3  20       27.87       31.30      6.42 o 
   2  -3  20       73.43       61.63      9.00 o 
  -3  -2  20       15.18       16.77      5.13 o 
  -2  -2  20        0.71        6.36      3.89 o 
  -1  -2  20      176.19      181.90     11.86 o 
   0  -2  20      204.28      206.28     11.99 o 
   1  -2  20        1.79        6.98      6.98 o 
   2  -2  20      101.41       93.28      8.76 o 
   3  -2  20       20.72       28.84      7.02 o 
  -3  -1  20        0.36        7.18      3.99 o 
  -2  -1  20        1.91        0.45      4.52 o 
  -1  -1  20       27.50       28.13      7.69 o 
   0  -1  20        1.55        2.85      4.76 o 
   1  -1  20       65.77       43.85      8.58 o 
   2  -1  20        8.29       19.29      5.47 o 
   3  -1  20        7.72        4.23      6.10 o 
  -3   0  20        7.35        8.42      3.57 o 
  -2   0  20        8.80       13.46      3.14 o 
  -1   0  20       44.00       39.49      4.48 o 
   0   0  20      422.90      436.72     12.26 o 
   1   0  20        0.94        0.04      6.81 o 
   2   0  20       78.05       71.67      5.77 o 
   3   0  20        2.23        0.43      3.33 o 
  -3   1  20        0.22        4.00      4.32 o 
  -2   1  20        8.55        4.63      5.87 o 
  -1   1  20       10.93        6.45      4.78 o 
   0   1  20        0.27        5.26      3.69 o 
   1   1  20       23.92       25.12      5.92 o 
   2   1  20       31.31       33.52      7.40 o 
  -2   2  20        8.61        3.34      4.81 o 
  -1   2  20      127.55      137.01     10.23 o 
   0   2  20       86.30       92.13      9.48 o 
   1   2  20        2.32        8.21      6.19 o 
   2   2  20       19.71       23.79      7.05 o 
  -2   3  20       32.19       33.88      6.98 o 
  -1   3  20        8.24        5.99      5.45 o 
   0   3  20       15.46       14.93      6.36 o 
   1   3  20       16.30       17.09      6.45 o 
   2   3  20        0.97        2.59      6.39 o 
  -2   4  20        0.03        1.02      4.16 o 
  -1   4  20       37.51       25.57      7.63 o 
   0   4  20        8.24       10.45      5.85 o 
   1   4  20        0.02       11.61      7.10 o 
   2   4  20        1.04        4.99      6.38 o 
  -1   5  20        8.15        2.94      6.21 o 
   0   5  20        4.34        4.51      6.96 o 
   1   5  20        3.86       10.21      6.95 o 
   0   6  20        7.81        8.19      8.32 o 
  -1  -7  21        1.93        2.86      4.03 o 
   0  -7  21        1.95        0.57      5.18 o 
   1  -7  21       21.04       33.08      7.90 o 
  -1  -6  21       82.17       74.87      8.49 o 
   0  -6  21        0.50        2.19      5.45 o 
   1  -6  21       22.90       29.54      6.84 o 
  -2  -5  21        0.04        4.38      4.38 o 
  -1  -5  21        3.05        2.99      4.69 o 
   0  -5  21       53.09       74.32      8.45 o 
   1  -5  21        1.18        1.81      5.36 o 
   2  -5  21        0.12        8.08      4.66 o 
  -2  -4  21        0.75        1.87      4.16 o 
  -1  -4  21      162.70      142.30     10.87 o 
   0  -4  21        0.78        3.17      4.78 o 
   1  -4  21       18.20       28.55      5.64 o 
   2  -4  21        1.31        7.55      5.97 o 
  -2  -3  21       12.74        5.68      6.20 o 
  -1  -3  21      134.62      121.45      9.74 o 
   0  -3  21       21.25       19.55      6.11 o 
   1  -3  21        2.49        6.60      5.91 o 
   2  -3  21        0.99        2.40      4.99 o 
  -2  -2  21        0.89        4.64      4.64 o 
  -1  -2  21       63.89       61.73      8.45 o 
   0  -2  21       20.41        9.68      6.15 o 
   1  -2  21        6.77        6.79      6.79 o 
   2  -2  21        1.76        1.70      5.12 o 
  -2  -1  21        7.05       13.61      5.67 o 
  -1  -1  21       53.81       51.62     11.43 o 
   0  -1  21        3.50       10.62      4.84 o 
   1  -1  21        3.65        9.11      9.11 o 
   2  -1  21       25.83       32.16      7.07 o 
  -2   0  21        0.03        1.99      3.09 o 
  -1   0  21        1.96        0.50      8.46 o 
   0   0  21        1.39        7.30      7.30 o 
   1   0  21        0.93        3.88      3.88 o 
   2   0  21       10.58        9.76      6.09 o 
  -2   1  21        0.88        6.93      4.06 o 
  -1   1  21       16.67        2.46      7.11 o 
   0   1  21        6.32        1.03      5.19 o 
   1   1  21       30.37       29.13      6.85 o 
   2   1  21       36.39       32.57      8.33 o 
  -2   2  21        1.65        0.99      5.14 o 
  -1   2  21        0.26        8.12      5.24 o 
   0   2  21        0.06        3.72      4.88 o 
   1   2  21       35.72       36.84      7.54 o 
   2   2  21        1.38        3.08      5.74 o 
  -2   3  21        3.93        4.16      5.77 o 
  -1   3  21       49.77       43.06      7.28 o 
   0   3  21        0.65        0.49      4.25 o 
   1   3  21        0.04        0.00      7.17 o 
   2   3  21       44.03       48.90      9.27 o 
  -1   4  21       49.93       48.45      8.07 o 
   0   4  21        0.31        3.72      5.49 o 
   1   4  21       24.74       39.17      9.13 o 
  -1   5  21       11.61       16.31      6.22 o 
   0   5  21       17.57       16.07      8.37 o 
   1   5  21        1.28       12.46      8.00 o 
   0  -7  22        0.31        1.66      4.82 o 
  -1  -6  22        4.60        1.52      4.90 o 
   0  -6  22        9.29       10.26      5.02 o 
   1  -6  22        8.50       25.35      7.86 o 
  -1  -5  22        0.04        0.00      4.74 o 
   0  -5  22        8.85       10.70      5.38 o 
   1  -5  22       36.47       39.98      6.81 o 
  -2  -4  22        2.30        3.41      4.45 o 
  -1  -4  22        2.03        2.71      0.73 o 
   0  -4  22       23.76       33.08      6.31 o 
   1  -4  22       58.73       58.29      8.38 o 
   2  -4  22       30.82       19.12      8.06 o 
  -2  -3  22       26.48       35.57      6.62 o 
  -1  -3  22        5.07        5.57      1.70 o 
   0  -3  22       25.11       21.26      6.83 o 
   1  -3  22      135.25      120.30     11.00 o 
   2  -3  22       26.39       41.27      7.64 o 
  -2  -2  22        7.28        3.02      6.54 o 
  -1  -2  22        0.53        7.23      5.86 o 
   0  -2  22       23.10       31.94      6.35 o 
   1  -2  22       77.70       65.18      8.99 o 
   2  -2  22       38.49       38.28      7.15 o 
  -2  -1  22       24.45       38.69      6.84 o 
  -1  -1  22      128.37      116.36     11.17 o 
   0  -1  22        6.32        5.42      4.10 o 
   1  -1  22      109.76      101.03     10.25 o 
   2  -1  22       47.54       59.26      8.41 o 
  -2   0  22        1.71        1.44      3.36 o 
  -1   0  22        1.74        4.14      4.14 o 
   0   0  22       26.83       40.02      6.98 o 
   1   0  22       18.62       12.09      4.85 o 
   2   0  22       28.00       32.29      4.96 o 
  -2   1  22       10.54       16.79      5.51 o 
  -1   1  22       99.34       90.88      9.04 o 
   0   1  22        0.01        4.34      5.07 o 
   1   1  22      102.24      100.25     10.62 o 
   2   1  22        7.29        7.73      5.85 o 
  -2   2  22        3.02        4.79      5.48 o 
  -1   2  22        6.12        9.69      4.76 o 
   0   2  22       10.48       22.07      5.31 o 
   1   2  22       29.16       16.40      7.19 o 
   2   2  22       11.78       12.34      6.77 o 
  -2   3  22       18.70       15.94      6.46 o 
  -1   3  22       14.29        9.10      6.34 o 
   0   3  22        2.03        4.22      5.90 o 
   1   3  22       19.18       11.21      6.42 o 
  -1   4  22        8.63        5.47      6.60 o 
   0   4  22       18.36       24.57      7.10 o 
   1   4  22        0.72        0.00      7.37 o 
   0   5  22        0.19        8.21      7.33 o 
   0  -6  23       13.57       16.39      7.14 o 
  -1  -5  23        6.31       12.79      4.12 o 
   0  -5  23        7.59        2.35      6.98 o 
   1  -5  23        1.62        7.13      4.73 o 
  -1  -4  23        9.19        8.59      5.83 o 
   0  -4  23        2.48        1.20      5.57 o 
   1  -4  23        1.09        3.17      5.10 o 
  -2  -3  23       42.80       37.27      7.41 o 
  -1  -3  23        0.53        6.46      6.46 o 
   0  -3  23       20.16        8.05      7.74 o 
   1  -3  23        0.84        3.70      5.01 o 
   2  -3  23        0.65        0.67      6.36 o 
  -2  -2  23       35.95       34.54      6.52 o 
  -1  -2  23        6.46        1.65      5.49 o 
   0  -2  23        2.23        6.83      6.83 o 
   1  -2  23        9.29        2.38      7.27 o 
   2  -2  23       13.40        7.53      7.18 o 
  -2  -1  23        7.95        4.95      5.92 o 
  -1  -1  23       19.99        8.33      8.10 o 
   0  -1  23        0.02        8.59      8.59 o 
   1  -1  23        1.46       10.43     10.43 o 
   2  -1  23        1.05        4.78      5.88 o 
  -2   0  23        4.41        2.22      4.28 o 
  -1   0  23       12.56        6.60      6.00 o 
   0   0  23        9.47        7.75      7.75 o 
   1   0  23       29.86       21.79      6.08 o 
   2   0  23       17.11       16.42      4.92 o 
  -2   1  23        1.42        5.75      5.75 o 
  -1   1  23        0.78        6.31      6.31 o 
   0   1  23        0.00        6.12      6.12 o 
   1   1  23        4.97        1.80      7.02 o 
   2   1  23       12.49        0.00      7.23 o 
  -1   2  23        3.15        8.06      5.30 o 
   0   2  23        4.15        1.23      5.62 o 
   1   2  23       20.02       21.05      6.17 o 
  -1   3  23        0.67        3.00      5.50 o 
   0   3  23       14.46       17.42      7.31 o 
   1   3  23        0.13        2.07      6.04 o 
   0   4  23        1.19        4.99      6.48 o 
  -1  -5  24        0.01        6.06      4.27 o 
   0  -5  24       19.06       30.99      8.24 o 
   1  -5  24       10.00       12.83      6.21 o 
  -1  -4  24       17.56       15.17      5.27 o 
   0  -4  24       42.14       52.77      9.59 o 
   1  -4  24       42.21       32.30      8.28 o 
  -1  -3  24       10.11        9.71      6.23 o 
   0  -3  24       53.86       69.11      8.68 o 
   1  -3  24       53.22       47.18      7.48 o 
  -1  -2  24        0.08        5.67      5.67 o 
   0  -2  24       72.70       98.48     10.10 o 
   1  -2  24       40.56       52.70      7.60 o 
  -1  -1  24        3.52        5.33      5.91 o 
   0  -1  24       38.22       42.40      7.51 o 
   1  -1  24       52.05       65.43      8.65 o 
  -1   0  24       10.19       10.76      8.68 o 
   0   0  24       47.38       52.82     13.40 o 
   1   0  24       53.78       53.65      5.73 o 
  -1   1  24        2.40        1.18      5.87 o 
   0   1  24       18.74       17.44      7.04 o 
   1   1  24       34.14       44.15      7.13 o 
  -1   2  24        0.00        3.06      5.32 o 
   0   2  24       57.63       63.60      9.27 o 
   1   2  24       11.70        2.67      6.68 o 
   0   3  24        8.87       22.59      7.59 o 
   0  -4  25        3.04        4.42      6.76 o 
  -1  -3  25        3.67        6.76      6.76 o 
   0  -3  25        4.54       11.45      5.85 o 
   1  -3  25        0.01        6.06      5.38 o 
  -1  -2  25       18.10       11.68      7.73 o 
   0  -2  25        2.00        7.21      7.21 o 
   1  -2  25        0.06        9.71      9.71 o 
  -1  -1  25        0.00        8.74      8.74 o 
   0  -1  25        7.28       10.45     10.45 o 
   1  -1  25        7.66       12.41     12.41 o 
  -1   0  25        0.83        5.00      5.00 o 
   0   0  25        0.00        6.84      6.84 o 
   1   0  25        0.01        5.50      5.50 o 
  -1   1  25        3.03        2.49      5.82 o 
   0   1  25       12.47       20.90      7.54 o 
   1   1  25        8.24        0.65      8.17 o 
   0   2  25        0.04        5.61      5.61 o 
   0  -3  26       17.14        4.66      8.19 o 
   0  -2  26       30.97       45.12      8.28 o 
   0  -1  26       34.43       50.42      8.29 o 
   0   0  26       28.26       38.66     10.88 o 
                                                 
